# Supplementary material for: Characterization of cognitive decline in long-duration type 1 diabetes by cognitive, neuroimaging, and pathological examinations
Source: JCI Insight. 2025 Jan 30;10(5):e180226. doi: 10.1172/jci.insight.180226 (PMC11949075; doi:10.1172/jci.insight.180226)
Supplement: Supporting data values [file jciinsight-10-180226-s098.xlsx]

## Sheet: FIG.1A
ID	Age at Diagnosis	Smoker	Female	Exercise	Education	Age	Diabetes Duration	Psychomotor Skill (D)	Psychomotor Skill (ND)	Working Memory	Global Cognition (Total)	Global Cognition (MIS)	Delayed Recall	Immediate Recall	Executive Function
2	6	0	1	1	3	69	63	128	105	12	27	14	67.3333	71.5584	10
5	17	1	0	1	5	77	60	87	102	9			33.3333	32.5333	10
7	10	1	0	1	3	72	62	117	121	12	25	11	50	49.8667	7
24	8	0	0	1	4	70	62	112	103	6		6	30.6667	35.1948	10
25	11	0	0	1	4	70	59	135	187	12			60.6667	66.3636	12
28	6	0	1	0	1	66	60	111	132	12	27	15	50.6667	55.974	12
30	14	1	1	1	3	78	64	74	164	12			25		11
32	10	0	1	0	4	73	63	101	271	11	23	12	54.1667	48.5333	7
35	1	0	1	1	4	62	61	133	163	14	30	15	70.6667	78.0519	10
43	13	0	1	1	4	68	55	106	123	6			44	61.1688	14
48	20	1	0	0	3	80	60			12	26	14	58.3333	51.2	7
52	8	0	0	0	2	75	67	153	175	6	24	2	20.8333	41.8667	7
53	11		0	1	3	89	78	298	300	11	28	14	29.1667	44.5333	11
57	18	0	1	1	2	80	62	128	135	11			41.6667	51.2	9
58	9	1	1	1	4	73	64	130	115	11	28	14	50	49.8667	13
59	5	1	1	1	4	62	57	77	120	14			60.6667	67.6623	14
61	12	0	0	1	3	77	65			14		15	54.1667	55.2
62	12	1	0	1	3	68	56	87	108	14			37.3333	50.7792	9
65	13	1	0	1	3	71	58	123	122	10			37.5	37.8667	10
67	3	0	1	0	2	64	61	132	140	10	26	14	24	24.8052	10
75	9	0	1	1	3	70	61	111	110	11	26	12	47.3333	59.8701	11
85	9	0	0	1	4	67	58	122	205	11			44	59.8701	11
86	12	0	1		3	70	58	167	103	12			33.3333	23.2	12
93	13	1	0	1	2	81	68	165	136	14	26	10	33.3333	39.2	13
96	9	0	1	0	2	79	70	136		14	23	12	33.3333	47.2	10
99	13	1	0	1	2	68	55	87	101	13			34	33.8961	8
101	12	0	1	1	3	67	55			5			40.6667	31.2987	11
107	4	0	1	1	3	60	56	80	113	15			44	45.5844	13
122	2	0	1	1	1	64	62	103	103	11	27	12	24	42.987	13
123	10	0	1	1	5	64	54	153	172	5			27.3333	27.4026	13
124	9	0	0	0	3	63	54	100	115	12			44	44.2857	12
129	21	1	1		5	88	67	208	153	9			29.1667	45.8667	9
130	17	1	1	1	2	73	56	71	77	12			75	85.8667	12
133	11	0	1	1	4	69	58	90	79	9			64	65.0649	10
138	11	0	1	1	4	70	59	137	104	16	25	10	33.3333	51.2	14
150	19	0	1	1	1	75	56	476	457	9			62.5	73.8667	9
155	10	1	1	1	2	67	57	125	148	13			54	57.2727	9
156	14	1	0		3	70	56	110	110	5			47.3333	45.5844	9
165	7	0	1	0	3	62	55						57.3333	63.7662
173	15	0	1	1	3	73	58	103	131	12			54.1667	65.8667	7
177	19	1	1	1	4	78	59	135	160	9	26	12	29.1667	37.8667	0
190	15	1	1	1	4	72	57	96	118	11			58.3333	59.2	14
196	17	0	1	1	4	73	56	98	100	13			66.6667	73.8667	11
197	10	1	0	1	4	69	59	175	113	10	27	11	37.3333	42.987	13
198	16	1	0	1	3	74	58	141	195	12			41.6667	47.2	10
209	5	0	0	0	3	69	64	170	147	10			47.3333	36.4935	12
213	7	1	0	1	3	75	68	159	190	13	27	13	45.8333	43.2	10
214	13	0	1	0	3	68	55	87	84	9			40.6667	45.5844	8
215	12	0	1	1	2	62	50	98	116	6			20.6667		8
219	16	1	1	0	5	75	59	139	111	10	24	12	54.1667	51.2	12
222	28	1	0	1	4	78	50			13			20.8333		9
224	14	1	1	1	1	73	59	114	145	6	29	14	79.1667	75.2	11
226	19	1	0	1	3	70	51	121	153	11			20.8333		13
232	25	1	0	1	5	75	50	86	132	13			20.8333		10
237	10	1	1	1	3	69	59	247	279	8	25	10	34	39.0909	8
240	13	0	1	1	3	64	51	106	85	13			20.6667		10
248	6	0	0	1	3	68	62	97	94	13			40.6667	44.2857	11
252	9	0	0	1	3	69	60	91	90	10	27	11	54	53.3766	12
257	10	1	0	1	4	65	55	120		16			20.6667
259	17	1	0	1	3	78	61	102	97	10	26	12	37.5	47.2	12
260	23	0	0	1	3	79	56	80	104	10			41.6667	48.5333	11
261	20	1	1	1	5	70	50	91	87	5			79.1667	64.5333	5
262	24	1	1	1	4	86	62	92.17	114	13	24	0	37.5	57.8667	10
263	14	1	0	1	3	64	50	111	109	10			40.6667		11
266	3	1	0	1	3	69	66	119	125	9	26		24	37.7922	10
267	2	0	0	1	3	52	50	87	77	12			19.0625	44.321	11
268	28	1	1	1	5	78	50	194	225	15			45.8333	52.5333	8
273	9	0	1	1	5	64	55	136	180	14			54	59.8701	10
276	22	0	1	1	4	75	53	146	185	15			20.8333
277	16	1	1	1	2	69	53	109	112				75	79.2	12
278	7	1	0	1	3	68	61	117	116	9			33.3333	44.5333	11
282	7	0	0	1	3	62	55	120	123	11			54	61.1688	8
283	4	0	1	1	4	61	57	100	117	14			64	66.3636	11
284	3	0	1	0	3	57	54	87	90	11			50.3125	35.679	11
285	11	0	1	1	3	67	56	70	97	10			47.3333	62.4675	12
287	0	0	1	1	5	59	59	116	144	8	21	9	47.3333	48.1818	4
291	12	0	1	1	1	62	50	83	102	11			50.6667	59.8701	13
292	18	0	0	1	4	74	56			13			37.5		12
302	12	1	1	1	3	67	55	156	156	9			64	55.974	11
306	11	0	1	1	4	70	59	97	107	16			83.3333	92.5333	14
307	12	0	0	1	4	72	60			3	19	1	20.8333	4.53333	8
316	18	0	1	1	2	71	53	115	155	13			54.1667	56.5333	6
317	7	0	1	0	3	72	65	121	113	10			66.6667	73.8667	10
321	3	1	0	1	2	74	71	115	127	12			50	56.5333	6
323	13	1	0	0	4	67	54	115	170				47.3333	55.974	12
325	12	0	1	0	4	71	59	87	83	11	26	9	54.1667	63.2	13
327	20	0	0	1	3	75	55	144	135	10			41.6667	59.2	6
332	7	1	1	1	4	62	55			8			67.3333	68.961
348	6	0	1	1	1	62	56	85	82	7			40.6667	33.8961	11
350	14	0	1	1	2	70	56	86	91	6			44	57.2727	10
351	11	0	0	1	3	66	55	90	71	10			57.3333	67.6623	11
354	27	1	1	1	3	78	51						54.1667	52.5333	12
355	5	0	1	1	4	72	67	116	93	12	29	14	62.5	71.2	9
356	7	1	0	0	3	73	66	141	147	12			58.3333	55.2	11
358	7	0	0	1	3	66		73	133	4	27	12	40.6667	36.4935	1
361	2	0	1	1	3	53	51	107	101	9			44.0625	36.9136	7
364	7	1	0	1	4	58	51	86	92	12			44.0625	46.7901	12
365	9	0	0	1	4	65	56	113	104	5	24	8	37.3333	30	5
368	2	0	1	1	3	53	51	110	141	8			37.8125	31.9753	6
369	14	1	0	1	4	70	56	125	127	13			54	49.4805	12
370	10	0	1	0	5	61	51	85	111	11			57.3333	53.3766	11
371	14	0	1	1	3	71	57	103	102	14	30	15	75	91.2	13
372	15	0	1	0	1	67	52	139	269	10			64	66.3636	12
373	6	1	0	1		68	62	90	99	11			37.3333	36.4935	14
374	5	1	1	0	3	60	55	112	103	12			53.4375	49.2593	10
375	12	0	1	0	3	79	67						41.6667	47.2
376	16	0	1	1	4	68	52	99		13			50.6667	58.5714	12
379	12	0	0	1	3	67		88	86	14			44	49.4805	13
380	7	0	1	0	4	59	52	68	93	15			59.6875	55.4321	13
382	18	0	1	0	3	80	62	95	181	10			70.8333	73.8667	8
387	4	1	1	1	3	65	61	80	112	10			57.3333	63.7662	13
388	14	0	1	0	2	68	54			14			44	48.1818	10
389	5	1	0	1	1	69	64	87	91	8	26	10	40.6667	37.7922	9
390	5	1	0	1	3	56	51	79	91	14			56.5625	59.1358	9
391	11	0	0	1	4	63	52	97	103	14			37.3333	50.7792	10
392	8	1	1	1		61	53	142	172	8			54	41.6883
393	25	0	1	1	2	77	52	284	215	9			66.6667	65.8667	6
394	14	0	0	0	4	75	61	0	0	1	28	15	54.1667	52.5333	12
395	9	1	0	1	4	70	61	120	131	11	25	10	50.6667	58.5714	9
396	8		0	0	3	62	54	97	103	14	23	10	54	58.5714	13
397	21	1	1	1	4	73	52	0	0	0	28	13	62.5	53.8667	11
398		1	1	0	4	60				10		11	60.6667	44.2857
399	23	0	1	1	4	74	51	92	142	15	26	13	66.6667	67.2	14
400	14	1	1	1	3	67	53	100	175	9	27	15	67.3333	67.6623	13
401	10	0	0	1	5	61	51	98	109	12	26	7	64	57.2727	11
402	12	0	0	1	5	66	54	104	119	16	28	13	40.6667	40.3896	13
403	13	1	0	1	2	66	53	90	114	8	24	7	20.6667	-3.76623	10
404	8	0	0	1	3	65	57	107	109	13	29	13	64	55.974	8
405	3	1	1		2	54	51	88	83	10	30	15	47.1875	49.2593	12
406	1	0	1	0	3	66	65	145	130	8	27	11	47.3333	48.1818	10
407			1			69		77.8	81.89	8		15	64	9.22078	1
412	7	0	1	0	2	73	66				27	15	50	48.5333	3
413	5	1	0	1	2	72	67	168	256	6			33.3333		6
417	4	1	0	1	3	77	73	184	724	10	23	7	20.8333	25.8667	8
419	9	0	1	1	4	82	73	149	219	14	27	13	54.1667	47.2	12
431	12	1	1	1	1	81	69	100	123	11	23	9	25	44.5333	5
440	10	0	1	1	2	80	70	322	460	10			41.6667	39.2	3
441	5	0	0	0	4	73	68	151.7	220.7	4	21	7	33.3333	52.5333	5
457	4	1	1	1	3	69	65	120	115	9			44	59.8701	11
459	10	1	0	0	3	86	76	121	134	14	25	12	58.3333	59.2	1
472	4	0	1	1	2	79	75			10	27	14	62.5	49.8667	14
475	5	1	0	1	4	72	67	222	543	14	26	14	79.1667	80.5333	13
476	4	0	0	1	4	79	75	154	158	12	27	15	37.5	44.5333	4
479	6	1	0	1	3	74	68	120	194	10	29	15	50	44.5333	10
481	2	1	0	0	4	74	72	85	92	12	30	15	45.8333	41.8667	12
483	8	0	0	1	3	77	69	87	151	10	26	11	37.5	43.2	12
487	5	1	1	1	4	71	66	205	271	12			75	72.5333	9
496	5	1	1	1	2	79	74	242	637	5			41.6667	35.2	5
503	13	0	1	1	3	80	67	146	151	11	29	15	75	68.5333	13
506	4	0	0	0		70	66	181	176	5	24	12	58.3333	53.8667	5
509	13	1	0	1	3	80	67	652	650	12			45.8333	53.8667	1
526	12	1	1	1	4	78	66	160	110				37.5	40.5333	10
549	4	1	1	0	3	72	68	100	136	11	26	11	50	53.8667	13
578	12	1	0	1	1	80	68	345		10	26	9	33.3333	35.2	9
590	3	0	1	0	1	78	75	364	632	15	24	12	50	47.2	5
596	15	1	0	1	4	85	70	109	131	9	20	2	50	39.2	9
601	1	1	0	1	4	70	69	111	95	12	26	13	75	65.8667	12
618	5	1	0	1	4	78	73	185	190	9			29.1667	41.8667	9
626	2	0	1	1	2	68	66	111	118	11	25	11	27.3333	32.5974	9
640	5	1	0	0	2	84	79	151	337	10			45.8333	44.5333	13
669	10		1	0	5	76	66	102	121	13			50	60.5333	10
673	6		0	0	3	74	68	121	95	12	26	12	75	61.8667	11
679	10	0	1	1	5	79	69	198	136	14			70.8333	77.8667	13
686	9		1	0	4	73	64	143	264	10			45.8333	52.5333	6
704	1	0	1	1	5	68	67	132	215	15			64	65.0649	13
707	8	1	0	1	3	73	65	82	145	11			50	44.5333	10
712	11	0	1	1	3	73	62	111	161	11			83.3333	84.5333	7
713	12	0	0	1	5	83	71	272	300	13			50	60.5333	14
725	14	0	0	1	3	82	68	142	163	10			58.3333	51.2	9
732	17		1	1	1	88	71	324	548	12	20	7	45.8333	57.8667
733	18	0	1	1	5	84	66	101	112	13	28	15	45.8333	49.8667	15
734	12	1	0	1	5	76	64	118	130	10			54.1667	48.5333	11
737	12	1	0	1	4	78	66	125	142	9	26	11	45.8333	44.5333	10
753	0	0	1	1	4	68	68	103	184	10	25	14	50	67.2	6
761	7	0	1	0	2	78	71	841	877	12	25	12	70.8333	61.8667	1
767	3		1		5	68	65	147	175	10			67.3333	68.961	9
773	7	0	1	1	3	72	65	129	163	10	29	15	83.3333	96.5333	9
778	11	0	1	1	4	83	72	137	149	12	28	15	79.1667	60.5333	12
786	4	0	1	1	4	68	64	100	106	12	27	11	54	62.4675	12
795	6	0	1	1	4	74	68	104	147	12			70.8333	60.5333	13
806	15	1	0	1	4	79	64	104	120	13	29	15	54.1667	47.2	10
809	7	0	1	1	4	71	64	119	300	7			50	49.8667	10
811	2	0	0	1	3	71	69	141	171	10	28	12	20.8333	35.2	10
812	20	0	1	1	3	84	64	237	232	10	24	12	41.6667	59.2	1
815	12	1	1	1	4	72	60	300	300	13			75	73.8667	7
819	4	0	0	1	5	65	61	75	85	12			60.6667	66.3636	14
830	8	1	0	1	4	67	59	97	116	11			20.6667		12
834	16	0	0	1	4	76	60	92	93	9			62.5	56.5333	13
838	8	0	0	1	2	78	70	193	291	10			37.5	35.2	12
842	21	1	0	1	2	85	64	119	104	13			50	49.8667	13
860	9	0	0	1	3	70	61	76	153	11			45.8333	45.8667	8
870	8	0	0	1	3	69	61	141	140	12			60.6667	63.7662	10
883	5	1	0	1	3	67	62	91	102	14			50.6667	49.4805	10
891	7	0	1		4	67	60	114	103	10			57.3333	61.1688	12
895	2	0	1	1	3	62	60	114	113	8			57.3333	68.961	11
900	10	1	0	1	4	74	64	130	113	12	24	10	45.8333	39.2	12
908	19	1	0	1	3	91	72			9			50	68.5333
909	20	1	0	0	3	78	58	109	101	13			45.8333	48.5333	7
918	16	0	0	1	4	77	61	99	136	13	24	4	62.5	65.8667	10
925	15	0	0	1	4	85	70	570	660	11	23	9	20.8333	49.8667	9
936	11	0	0	1	4	75	64	144	123	12	24	10	37.5	35.2	11
938	2	0	0	1	4	67	65	110	95	12	27	12	44	49.4805	7
939	12	0	1	1	3	70	58	81	89	11			45.8333	52.5333	11
971	2	0	1	1	4	69	67	170	187	14	28	11	41.6667	41.8667	6
981	0	1	0	1	2	63	63	119	81	10			44	46.8831	8
986	13	1	0	1	4	76	63		244	14			33.3333	52.5333	3
988	12	1	0	1	4	71	59	99	156	10			50	60.5333	10
1003	8	0	0	1	4	69	61	85	91	9	28	12	44.0625	33.2099	12
1009	5	0	1	0	3	66	61	95	92	12	28	13	50.6667	49.4805	13
1023	7	0	0	1	4	66	59	73	69	11			47.3333	52.0779	7
1029	13	1	0	1	4	78	65	173	190	12	29	13	137.5	9.86667	11
1033	10	0	0	1	2	69	59	157	239	8			34	35.1948	12
1037	7	0	0	1	3	68	61	78	84	10	26	11	47.3333	54.6753	7
1038	6	0	1	1	1	68	62	102	110	5			47.3333	41.6883	13
1044	6	0	1	1	3	65	59	139	125	13	27	12	34	35.1948	12
1046	5	0	0	1	4	67	62	109	94	12	27	13	37.3333	52.0779	14
1048	13	1	0	1	4	71	58	93	86	12			45.8333	60.5333	12
1058	19	0	1	1	2	77	58	150	161	10			62.5	61.8667	5
1059	13	0	1	1	3	72	59	99	120	12			58.3333	65.8667	13
1060	19	1	0	1	1	80	61	274	273	12			54.1667	55.2	13
1061	15	0	0	1	3	74	59	95	141	10	22	9	45.8333	43.2	11
1064	3	0	1	1	3	61	58	94	96	7			57.3333	61.1688	12

## Sheet: FIG.1B
ID	HbA1c	Psychomotor Skill (D)	Psychomotor Skill (ND)	Working Memory	Global Cognition (Total)	Global Cognition (MIS)	Delayed Recall	Immediate Recall	Executive Function	Life_Hypog	CV	TAR_250	TIR_70_180	TBR_70	CML	CEL	MGH1
2	7.1	128	105	12	27	14	67.3333	71.5584	10	2	25.2381	3.33919	61.185	0.0251067	5.92504	4.94647	5.44014
5	7	87	102	9			33.3333	32.5333	10						4.41459	3.37239	4.36949
7	6.6	117	121	12	25	11	50	49.8667	7	2	28.466	2.65465	70.0225	0.601052	4.36212	3.52734	3.947
24	6	112	103	6		6	30.6667	35.1948	10	4	34.8153	2.92191	80.2519	2.84635	4.42381	3.81371	3.86281
25	9.6	135	187	12			60.6667	66.3636	12	20	34.6903	26.8106	37.032	0.792566	5.06645	3.74046	5.14936
28	6.3	111	132	12	27	15	50.6667	55.974	12	0	33.2848	2.05304	85.5432	4.96151	3.61003	3.48325	4.49469
30	7.1	74	164	12			25		11						4.49949	2.92216	3.91875
32	6.5	101	271	11	23	12	54.1667	48.5333	7	1	31.2854	2.42318	77.1921	1.37397	4.81117	4.3218	4.93046
35	5.8	133	163	14	30	15	70.6667	78.0519	10	12	27.1357	0.664112	91.0089	0.842912	4.26876	3.68327	4.0358
43	6.6	106	123	6			44	61.1688	14						4.14049	3.18499	3.72293
48	7.2			12	26	14	58.3333	51.2	7	10	26.968	12.5282	46.5046	0.100226	5.31493	3.99051	4.82335
52	6.3	153	175	6	24	2	20.8333	41.8667	7						5.05205	3.95482	6.1068
53	7.5	298	300	11	28	14	29.1667	44.5333	11	0	28.0302	21.2728	36.8232	0.0769823	5.83175	5.26512	6.09856
57	7	128	135	11			41.6667	51.2	9						4.50741	3.29975	4.78552
58	7.6	130	115	11	28	14	50	49.8667	13	0	31.4351	8.77712	60.1578	1.08481	4.84057	4.02632	5.58011
59	7.1	77	120	14			60.6667	67.6623	14		33.0013	6.81703	62.4683	2.38216	5.2294	3.63922	4.58087
61	5.2			14		15	54.1667	55.2		20					5.78885	4.7247	5.8284
62	7.6	87	108	14			37.3333	50.7792	9						5.24114	3.00686	3.2835
65	10.2	123	122	10			37.5	37.8667	10	4					4.99286	4.38299	6.17014
67	6.6	132	140	10	26	14	24	24.8052	10	15					4.67755	3.60029	4.17703
75	7.3	111	110	11	26	12	47.3333	59.8701	11	0	36.2702	4.35005	76.8168	1.48414	4.59475	3.00804	5.09799
85	6.8	122	205	11			44	59.8701	11						4.6849	3.58541	5.64867
86	7.9	167	103	12			33.3333	23.2	12						4.7774	3.92279	4.91308
93	7.7	165	136	14	26	10	33.3333	39.2	13	6	27.8567	2.08734	73.7709	0.576765	5.07627	4.04456	4.44355
96	7.3	136		14	23	12	33.3333	47.2	10	2	33.8602	1.42322	69.7378	6.44195	5.20285	4.06125	4.82544
99	7.9	87	101	13			34	33.8961	8						5.05586	3.64074	5.38958
101	7.1			5			40.6667	31.2987	11						5.35421	3.57673	6.05173
107	7.4	80	113	15			44	45.5844	13						4.54765	3.48747	4.70208
122	6.4	103	103	11	27	12	24	42.987	13	4	40.6914	11.456	60.1648	4.3956	4.39484	3.19259	5.3354
123	7.8	153	172	5			27.3333	27.4026	13						4.90453	4.21158	4.80131
124	7.1	100	115	12			44	44.2857	12						4.45209	2.81035	3.43915
129	7.2	208	153	9			29.1667	45.8667	9						6.24522	4.80855	5.82044
130	5.9	71	77	12			75	85.8667	12	1	20.1361	0	96.975	0.375	3.44669	2.22427	2.8817
133	6.3	90	79	9			64	65.0649	10	1	34.2373	3.19497	79.1698	3.92453	5.60441	4.55667	5.15824
138	6.8	137	104	16	25	10	33.3333	51.2	14	3	35.9188	6.52886	68.9438	2.31913	5.35645	3.28011	3.76786
150	6.9	476	457	9			62.5	73.8667	9						5.26286	4.39082	4.93542
155	7.5	125	148	13			54	57.2727	9	0	25.3123	6.74883	55.1937	0.0293427	5.45343	4.79251	5.98555
156	6.9	110	110	5			47.3333	45.5844	9						4.36512	2.49279	4.63104
165	8.9						57.3333	63.7662							4.46268	3.46483	3.84734
173	6.2	103	131	12			54.1667	65.8667	7	1	32.6861	3.69898	77.1939	1.81122	4.76575	3.43807	3.70107
177	7	135	160	9	26	12	29.1667	37.8667	0	2	33.0182	5.82451	71.054	0.731215	4.51722	3.06144	4.00332
190	6.8	96	118	11			58.3333	59.2	14						4.5751	3.45309	5.58931
196	6.7	98	100	13			66.6667	73.8667	11	5	38.0922	11.7617	62.7461	1.06218	4.83614	3.19431	3.81799
197	6.5	175	113	10	27	11	37.3333	42.987	13	3	37.9254	3.38164	81.9985	4.52581	4.06223	3.29591	3.20354
198	6.5	141	195	12			41.6667	47.2	10	1	33.4351	1.22951	71.1066	5.86578	5.0303	3.72625	3.80956
209	7.8	170	147	10			47.3333	36.4935	12	1	30.0559	6.9563	60.673	0.803616	7.00433	4.62449	5.51016
213	6.4	159	190	13	27	13	45.8333	43.2	10	3					5.40252	4.54606	5.28138
214	6.3	87	84	9			40.6667	45.5844	8	1	23.9375	2.14839	79.6653	0	4.53627	2.96997	4.19691
215	6.4	98	116	6			20.6667		8						3.51529	1.25428	4.0231
219	6.5	139	111	10	24	12	54.1667	51.2	12	3	39.8804	4.51204	73.7643	7.17364	4.95365	4.04284	4.76532
222	7.1			13			20.8333		9						5.08254	3.87014	5.26358
224	7.6	114	145	6	29	14	79.1667	75.2	11	44	38.2706	6.43701	64.0935	4.65175	4.95631	4.45855	4.62784
226	6.4	121	153	11			20.8333		13						5.26424	4.38917	5.70556
232	6.4	86	132	13			20.8333		10						5.05036	4.33871	4.8202
237	6.9	247	279	8	25	10	34	39.0909	8	1	33.1577	4.03307	73.9228	1.92886	3.69847	3.12994	4.18066
240	7.2	106	85	13			20.6667		10
248	7.1	97	94	13			40.6667	44.2857	11	2	28.173	0.851703	88.3768	2.83066	4.38331	3.11039	4.15409
252	6.9	91	90	10	27	11	54	53.3766	12						4.87712	3.92569	4.79231
257	6.4	120		16			20.6667
259	5.3	102	97	10	26	12	37.5	47.2	12	5	24.7641	0.915751	94.6102	0.784929	4.84672	3.21209	4.73089
260	6.7	80	104	10			41.6667	48.5333	11						4.26202	2.91967	4.87824
261	6.9	91	87	5			79.1667	64.5333	5
262	7.1	92.17	114	13	24	0	37.5	57.8667	10	7					5.0767	4.52132	4.50008
263	6.2	111	109	10			40.6667		11
266	6.4	119	125	9	26		24	37.7922	10	50	36.6377	4.31801	72.0345	3.63221	4.93971	3.97658	4.26478
267	6.5	87	77	12			19.0625	44.321	11
268	7.2	194	225	15			45.8333	52.5333	8
273	5.6	136	180	14			54	59.8701	10						5.21599	4.80934	5.88728
276	6.1	146	185	15			20.8333
277	7.1	109	112				75	79.2	12
278	7.3	117	116	9			33.3333	44.5333	11	2	37.4919	6.40801	73.3917	2.95369
282	8	120	123	11			54	61.1688	8	1	21.1944	0.15064	86.2666	0.125534	5.22397	4.56374	6.59511
283	7.5	100	117	14			64	66.3636	11	2	31.7634	17.4665	39.0351	0.619195	5.37239	3.21819	4.76375
284	6.2	87	90	11			50.3125	35.679	11						5.18215	3.64401	4.43748
285	6.4	70	97	10			47.3333	62.4675	12						5.82449	5.54727	5.50835
287	6	116	144	8	21	9	47.3333	48.1818	4	2	30.89	0	83.8764	14.7034	4.20916	3.37634	3.96819
291	6.2	83	102	11			50.6667	59.8701	13
292	5.9			13			37.5		12
302	7.1	156	156	9			64	55.974	11						4.36197	3.63871	4.63594
306	6.3	97	107	16			83.3333	92.5333	14	3	40.5248	11.9151	60.6638	3.45484	4.66715	2.72053	4.2446
307	7.1			3	19	1	20.8333	4.53333	8	4	25.4291	2.3926	75.2855	0.244698	4.0594	3.45453	4.18953
316	7.2	115	155	13			54.1667	56.5333	6
317	6.5	121	113	10			66.6667	73.8667	10						4.89009	3.76915	6.32142
321	7.9	115	127	12			50	56.5333	6		32.7946	14.8871	51.4329	0.202891	5.45155	3.97738	4.93003
323	8.1	115	170				47.3333	55.974	12
325	6.3	87	83	11	26	9	54.1667	63.2	13	25	26.7427	0.560081	87.3982	2.08758	3.29316	2.98913	3.06757
327	5.4	144	135	10			41.6667	59.2	6		35.0088	1.02721	83.176	8.43976	5.70605	3.92714	5.12758
332	6.7			8			67.3333	68.961		7	30.962	0.766479	81.4001	4.39448	4.32408	2.71575	3.27502
348	6.7	85	82	7			40.6667	33.8961	11
350	7.3	86	91	6			44	57.2727	10						4.87692	4.08204	5.47757
351	5.7	90	71	10			57.3333	67.6623	11	10	26.0764	0.302725	94.551	2.19475	4.4724	2.63035	4.55659
354	6.8						54.1667	52.5333	12
355	6.4	116	93	12	29	14	62.5	71.2	9	117
356	7	141	147	12			58.3333	55.2	11
358		73	133	4	27	12	40.6667	36.4935	1
361	7.6	107	101	9			44.0625	36.9136	7
364	5.9	86	92	12			44.0625	46.7901	12
365	7.4	113	104	5	24	8	37.3333	30	5	4	29.8901	8.78179	63.8554	0.107095	4.34786	3.86237	3.76229
368	9	110	141	8			37.8125	31.9753	6
369	6.6	125	127	13			54	49.4805	12						4.46802	3.18741	4.23693
370	8.3	85	111	11			57.3333	53.3766	11
371	6.1	103	102	14	30	15	75	91.2	13	0					5.65697	4.31232	5.00434
372	7.2	139	269	10			64	66.3636	12
373	5.8	90	99	11			37.3333	36.4935	14
374	8.6	112	103	12			53.4375	49.2593	10						4.85398	4.3663	5.72605
375	5.9						41.6667	47.2
376	6.5	99		13			50.6667	58.5714	12						4.70515	3.40723	4.36917
379		88	86	14			44	49.4805	13	3	25.7802	0.152944	92.6077	2.57456	4.24611	4.17561	4.93607
380	7.2	68	93	15			59.6875	55.4321	13	1	31.1695	4.76911	68.862	1.1355	4.9194	4.03383	5.59456
382	9.2	95	181	10			70.8333	73.8667	8						5.70628	3.8862	4.81436
387	6.8	80	112	10			57.3333	63.7662	13		28.2962	2.65706	69.5058	0.794636	5.00685	3.74915	3.68401
388	8			14			44	48.1818	10						4.33668	2.74375	4.16661
389	6.5	87	91	8	26	10	40.6667	37.7922	9	1	28.19	1.49738	74.6444	0.449214	4.53602	3.41582	6.36058
390	7.1	79	91	14			56.5625	59.1358	9	1	34.6795	3.06543	76.6873	1.57135	4.13848	3.26938	4.30382
391	6.7	97	103	14			37.3333	50.7792	10						4.15941	4.02283	4.80862
392	7.5	142	172	8			54	41.6883							4.7896	4.13372	5.67114
393	7.5	284	215	9			66.6667	65.8667	6						4.36655	4.02651	4.56371
394	6.5	0	0	1	28	15	54.1667	52.5333	12		31.2434	2.47872	84.2263	1.07661	4.3509	3.20698	3.82405
395	7.2	120	131	11	25	10	50.6667	58.5714	9						6.00047	5.48726	6.49363
396	6.5	97	103	14	23	10	54	58.5714	13						4.8457	3.57831	6.23335
397	7.9	0	0	0	28	13	62.5	53.8667	11						4.3005	2.62014	3.85373
398	8.1			10		11	60.6667	44.2857							4.43107	3.4981	4.38312
399	8.9	92	142	15	26	13	66.6667	67.2	14						4.95821	4.37239	6.5432
400	7.6	100	175	9	27	15	67.3333	67.6623	13						3.6675	1.21277	3.66154
401	6.5	98	109	12	26	7	64	57.2727	11	0	21.52	0.189394	91.6667	0.0270563	4.23207	3.13712	3.64189
402	7.3	104	119	16	28	13	40.6667	40.3896	13	1	33.763	9.71516	62.1058	1.04273	4.08671	3.31058	3.69014
403	6.9	90	114	8	24	7	20.6667	-3.76623	10		32.5623	7.18901	71.0824	0.403877	3.49532	2.69207	3.12607
404	5.2	107	109	13	29	13	64	55.974	8						4.394	3.74257	4.52275
405	7.4	88	83	10	30	15	47.1875	49.2593	12						4.98423	4.68792	4.60529
406	7.2	145	130	8	27	11	47.3333	48.1818	10	10					3.53982	3.02051	3.65293
407		77.8	81.89	8		15	64	9.22078	1
412	7.4				27	15	50	48.5333	3						5.63935	4.34817	4.22219
413	7.5	168	256	6			33.3333		6						6.24386	5.13345	6.57539
417	7	184	724	10	23	7	20.8333	25.8667	8						3.47347	1.41759	4.99632
419	5.7	149	219	14	27	13	54.1667	47.2	12	3	35.1813	0.735294	83.2983	8.82353	4.47094	2.84888	3.62917
431	6.7	100	123	11	23	9	25	44.5333	5	1	34.3883	0.742992	84.0932	5.57244	4.9111	4.36919	4.45064
440	5.5	322	460	10			41.6667	39.2	3						5.43387	3.42317	4.98097
441	5.5	151.7	220.7	4	21	7	33.3333	52.5333	5	1	31.1501	2.14678	85.6965	3.12032	4.34641	3.60599	5.24059
457	7.1	120	115	9			44	59.8701	11						4.53411	3.14355	5.05376
459	7	121	134	14	25	12	58.3333	59.2	1	3					7.24607	5.93971	7.55751
472	7.2			10	27	14	62.5	49.8667	14						5.50495	3.8947	4.22606
475	6.7	222	543	14	26	14	79.1667	80.5333	13	4	27.2122	0	81.04	1.69791	4.56953	3.02979	3.88883
476	5.1	154	158	12	27	15	37.5	44.5333	4		31.3937	0.631313	86.1616	11.0606	7.43083	6.33137	7.18175
479	7	120	194	10	29	15	50	44.5333	10	30	32.8156	4.84594	59.4118	0.840336	5.04537	4.52993	4.3655
481	6.1	85	92	12	30	15	45.8333	41.8667	12	6	32.7195	2.54922	82.6603	1.81726	5.02026	4.14123	5.55882
483	5.4	87	151	10	26	11	37.5	43.2	12	5	32.7421	1.38462	89.4615	4.02564	4.31523	2.54875	4.15815
487	7.5	205	271	12			75	72.5333	9	0	29.1769	2.22672	77.3532	2.7581	5.48259	4.26283	5.79564
496	7.5	242	637	5			41.6667	35.2	5						4.11163	3.29655	4.27876
503	8	146	151	11	29	15	75	68.5333	13	5	34.7347	17.032	47.8215	0.132031	5.73936	4.68963	6.05984
506	7.5	181	176	5	24	12	58.3333	53.8667	5	6	44.7887	11.3392	71.415	1.64245	4.8319	3.99329	5.10528
509	6.8	652	650	12			45.8333	53.8667	1						4.61244	3.27133	4.51643
526	6.1	160	110				37.5	40.5333	10						6.19981	5.55003	6.64571
549	8.2	100	136	11	26	11	50	53.8667	13						4.80465	3.23902	5.00301
578	6.7	345		10	26	9	33.3333	35.2	9	2					4.66669	3.63568	4.83897
590	6.2	364	632	15	24	12	50	47.2	5	0					5.08341	4.10729	3.85873
596	6.9	109	131	9	20	2	50	39.2	9	4					4.12013	2.88514	4.60285
601	6.2	111	95	12	26	13	75	65.8667	12	25	29.0445	2.75281	86.0674	0.617978	5.14915	4.22981	5.38974
618	6.3	185	190	9			29.1667	41.8667	9						8.01818	6.92779	8.57288
626	6.2	111	118	11	25	11	27.3333	32.5974	9	4	39.9693	3.73638	74.7016	6.85003	4.36912	2.53034	3.30831
640	6.3	151	337	10			45.8333	44.5333	13						5.42649	4.56161	6.06885
669	6.2	102	121	13			50	60.5333	10	3	38.0051	10.9949	68.9286	0.790816	5.09888	3.91967	5.06885
673	7.2	121	95	12	26	12	75	61.8667	11	5	36.5558	3.5828	76.9639	6.02442	4.47227	3.25328	4.26991
679	6.5	198	136	14			70.8333	77.8667	13	2	34.1667	2.325	84.325	2.35	4.9924	3.85477	4.80874
686	6	143	264	10			45.8333	52.5333	6						5.50774	4.59782	5.32426
704	7.9	132	215	15			64	65.0649	13	2	33.7194	3.94605	77.1229	1.47353	5.15362	3.98217	4.44445
707	6.7	82	145	11			50	44.5333	10						5.45565	5.21751	6.57987
712	7.4	111	161	11			83.3333	84.5333	7						4.01088	1.66898	4.44052
713	7.3	272	300	13			50	60.5333	14						5.20693	4.40723	5.72517
725	7.4	142	163	10			58.3333	51.2	9						4.43094	3.71981	5.75907
732	6.1	324	548	12	20	7	45.8333	57.8667			36.4605	3.83161	80.1361	3.25183	5.45202	4.19963	5.21298
733	5.8	101	112	13	28	15	45.8333	49.8667	15	1					4.29301	3.06446	4.34523
734	7.4	118	130	10			54.1667	48.5333	11						5.62144	4.10088	5.39718
737	6.3	125	142	9	26	11	45.8333	44.5333	10	3	22.5055	0.0748503	86.1277	0.0499002	4.7703	4.01662	4.64532
753	6.7	103	184	10	25	14	50	67.2	6	1	34.7525	6.43701	70.606	1.43324	4.15131	3.06069	3.56691
761	7.3	841	877	12	25	12	70.8333	61.8667	1	4					5.29181	3.94156	4.38028
767	7.8	147	175	10			67.3333	68.961	9	5	34.4509	17.7668	52.5698	0.782677	5.73223	4.69899	6.40703
773	6.3	129	163	10	29	15	83.3333	96.5333	9	2					5.24262	4.33169	5.52038
778	5.8	137	149	12	28	15	79.1667	60.5333	12	3	40.4083	5.98834	68.3625	5.85586	4.29541	3.83792	4.3623
786	6.2	100	106	12	27	11	54	62.4675	12	0					4.57077	3.43894	4.95848
795	4.9	104	147	12			70.8333	60.5333	13	300	25.5517	0	76.3164	23.6836	4.49571	2.76011	3.63369
806	5.2	104	120	13	29	15	54.1667	47.2	10	5					5.89866	4.9394	5.50415
809	7.9	119	300	7			50	49.8667	10	2	40.2432	12.0893	58.0386	3.53649	4.81043	3.59222	4.81799
811	6.5	141	171	10	28	12	20.8333	35.2	10	6					5.54248	4.06878	3.5766
812	6.5	237	232	10	24	12	41.6667	59.2	1	0	30.9352	0.312744	83.1118	5.55121	3.0661	2.7381	3.05376
815	7.8	300	300	13			75	73.8667	7						6.26236	5.10024	6.46681
819	5.6	75	85	12			60.6667	66.3636	14						4.67997	3.75825	4.89924
830	6.3	97	116	11			20.6667		12
834	6.5	92	93	9			62.5	56.5333	13						5.23849	4.07309	5.59327
838	6.7	193	291	10			37.5	35.2	12						4.83035	3.74375	4.89117
842	6.5	119	104	13			50	49.8667	13	1	24.5934	0.474763	89.905	0.649675	4.90895	3.87036	5.57818
860	6.7	76	153	11			45.8333	45.8667	8	0	26.8245	0	83.3875	2.9272	4.59536	3.02051	4.35347
870	8	141	140	12			60.6667	63.7662	10	3	30.9054	4.45215	67.9819	1.43962	6.16089	3.67047	4.02249
883	7	91	102	14			50.6667	49.4805	10	6	29.0354	1.44928	77.8315	1.34192	5.02262	3.57409	3.8826
891	6.5	114	103	10			57.3333	61.1688	12						3.98358	2.5552	5.81717
895	7.1	114	113	8			57.3333	68.961	11	1	33.8022	0.717765	80.1846	6.51115	4.06979	3.36569	3.88393
900	6.5	130	113	12	24	10	45.8333	39.2	12	1	33.7604	4.01718	74.3305	1.36433	4.57411	3.35864	4.0472
908	6.2			9			50	68.5333							6.82121	4.13192	4.95158
909	7.3	109	101	13			45.8333	48.5333	7						4.94641	3.65305	6.34984
918	6.8	99	136	13	24	4	62.5	65.8667	10						4.55607	3.77307	4.52818
925	6.4	570	660	11	23	9	20.8333	49.8667	9	3	30.8043	3.53031	71.297	0.230238	4.52403	3.67294	3.96777
936	5.8	144	123	12	24	10	37.5	35.2	11	10	25.5282	0.449326	90.0649	0.898652	3.83748	4.1153	4.86428
938	6.2	110	95	12	27	12	44	49.4805	7	0	34.9711	0.542299	73.6714	8.27007	4.31064	3.27524	3.19709
939	7.5	81	89	11			45.8333	52.5333	11	1	31.5777	2.54618	86.9196	1.997	6.11215	5.43901	5.76284
971	6.6	170	187	14	28	11	41.6667	41.8667	6	1					3.97611	3.17492	3.80532
981	6.6	119	81	10			44	46.8831	8	2	37.5449	1.29441	74.4423	9.63922	5.64772	4.18309	5.4541
986	6.3		244	14			33.3333	52.5333	3						4.83314	4.28303	5.20443
988	6.7	99	156	10			50	60.5333	10	1	38.6746	5.18907	72.2606	6.29313	4.01471	2.79455	2.99343
1003	7.3	85	91	9	28	12	44.0625	33.2099	12	6	36.0065	11.3388	52.0362	4.44504	5.1124	4.1549	4.8733
1009	6.1	95	92	12	28	13	50.6667	49.4805	13		37.3171	3.29472	77.0656	6.48649	4.52633	3.07832	3.83216
1023	6.4	73	69	11			47.3333	52.0779	7						4.2634	3.30071	4.69001
1029	6.7	173	190	12	29	13	137.5	9.86667	11	3					5.21369	4.6696	4.93348
1033		157	239	8			34	35.1948	12						7.82672	7.09996	7.26073
1037	5.3	78	84	10	26	11	47.3333	54.6753	7	6	38.7696	0.625313	75.3127	20.8604	3.56244	2.66898	3.39194
1038	6.1	102	110	5			47.3333	41.6883	13						6.10056	3.47053	3.79516
1044	6.7	139	125	13	27	12	34	35.1948	12	2	30.4267	1.95109	80.9013	2.44573	4.6355	2.68131	4.39099
1046	8	109	94	12	27	13	37.3333	52.0779	14	3					5.12199	4.14782	5.07061
1048	6.6	93	86	12			45.8333	60.5333	12						4.24067	3.2625	4.68272
1058	8.2	150	161	10			62.5	61.8667	5						4.41762	3.42698	5.0161
1059	7.1	99	120	12			58.3333	65.8667	13	1	37.5357	4.18172	74.316	6.6856	5.07504	3.23467	4.27144
1060	5.2	274	273	12			54.1667	55.2	13	0	42.4652	16.2736	55.0143	2.79865	6.8731	6.13927	7.78616
1061	6.8	95	141	10	22	9	45.8333	43.2	11	1	40.2989	11.9684	62.083	1.93532	4.87581	4.18464	5.49607
1064	7.2	94	96	7			57.3333	61.1688	12	2	30.0555	3.19611	88.1616	0.664792	5.01972	3.44126	4.61366

## Sheet: FIG.1C
ID	SBP	DBP	Total Cholesterol	HDL-C	LDL-C	Psychomotor Skill (D)	Psychomotor Skill (ND)	Working Memory	Global Cognition (Total)	Global Cognition (MIS)	Delayed Recall	Immediate Recall	Executive Function	IFN-Y	IL-1B	IL-6	TNF-A	CRP	Triglycerides
2	129	62	116	38	53	128	105	12	27	14	67.3333	71.5584	10	1.47958	-4.06962	2.14661	1.02488	1.63227	7.42626
5	147	66	169	49	101	87	102	9			33.3333	32.5333	10	2.20777	-3.24832	2.15125	0.908158	-2.55639	6.53916
7	132	60	125	65	45	117	121	12	25	11	50	49.8667	7	1.27649	-3.10351	2.04642	-0.205006	0.137504	6.16993
24	163	71	123	50	58	112	103	6		6	30.6667	35.1948	10	2.18859	-2.87727	2.09256	0.676278	-1.73697	6.14975
25	151	77	95	54	31	135	187	12			60.6667	66.3636	12	2.04914	-3.89675	1.95427	1.11792	3.80735	5.12928
28	125	60	157	77	66	111	132	12	27	15	50.6667	55.974	12	2.37037	-3.54306	1.56086	0.639034	-0.514573	5.93074
30	138	76	154	95	44	74	164	12			25		11	3.56704	-3.82283	2.12881	0.559497	1.37851	6.04439
32	135	62	129	60	56	101	271	11	23	12	54.1667	48.5333	7	3.02577	-2.276	2.2756	0.428393	-1.32193	5.67243
35	135	60	163	97	53	133	163	14	30	15	70.6667	78.0519	10	4.76398	-3.21486	2.32331	-0.0734346	1.53605	5.70044
43	139	72	189	77	94	106	123	6			44	61.1688	14	3.80454	-4.04002	2.0334	-0.149723	-3.32193	6.47573
48	121	62	107	36	52			12	26	14	58.3333	51.2	7	2.66683	-3.22738	1.67007	1.46757	0.378512	6.75489
52	175	73	176	44	112	153	175	6	24	2	20.8333	41.8667	7	1.41501	-3.42835	2.32824	0.196822		6.67243
53	161	73	161	50	97	298	300	11	28	14	29.1667	44.5333	11	2.73312	-3.00014	2.26364	1.04345	2.43296	5.83289
57	134	62	182	74	93	128	135	11			41.6667	51.2	9	1.75637	0.293369	0.745972	0.956597	0.925999	5.90689
58	153	65	266	70	172	130	115	11	28	14	50	49.8667	13	2.8136	-2.85133	2.11746	0.723101	1.848	6.82018
59	118	56	147	78	58	77	120	14			60.6667	67.6623	14	3.07543	-7.02422	1.60316	0.661965	1.37851	5.20945
61	134	63	136	58	67			14		15	54.1667	55.2		1.54139	-4.13071	2.15125	0.323774	0.925999	5.24793
62	122	58	119	42	62	87	108	14			37.3333	50.7792	9	2.4656	-3.43504	1.06679	0.566637	2.45943	6.04439
65	109	61	147	62	69	123	122	10			37.5	37.8667	10	1.42812	-2.44381	0.843787	0.72061	-0.736966	6.33985
67	134	61	163	59	82	132	140	10	26	14	24	24.8052	10	2.12945	-3.19842	2.20407	0.288627	3.07039	6.98868
75	134	61	198	87	96	111	110	11	26	12	47.3333	59.8701	11	2.14446	-3.04354	2.02532	-0.090685	0.584963	6.04439
85	135	65	108	32	60	122	205	11			44	59.8701	11	2.64788	-2.76405	3.24667	0.981521	6.06609	6.39232
86	165	74	193	61	114	167	103	12			33.3333	23.2	12	-0.410911	-2.35285	0.712698	0.198423	1.58496	6.33985
93	116	57	153	56	83	165	136	14	26	10	33.3333	39.2	13	1.15325	-4.04002	2.04742	-0.249517	0	5.88264
96	158	68	122	58	50	136		14	23	12	33.3333	47.2	10	2.53724	-2.59892	1.68421	0.57834	1.20163	5.93074
99	96	54	146	63	73	87	101	13			34	33.8961	8					-0.415037	5.58496
101	143	64	120	40	65			5			40.6667	31.2987	11	2.39519	-3.00014	2.23504	0.224982	-2.64386	6.24793
107	121	63	135	70	56	80	113	15			44	45.5844	13	2.34841	-4.1945	1.99979	-0.108144	-1.2863	5.49185
122	154	77	235	56	161	103	103	11	27	12	24	42.987	13					1	6.30378
123	143	65	192	89	91	153	172	5			27.3333	27.4026	13	1.91855	-3.26534	2.14008	0.522158	-0.152003	5.93074
124	119	58	150	61	81	100	115	12			44	44.2857	12	2.33538	-3.04354	2.12599	0.319427	-3.05889	5.2854
129	180	76	136	61	61	208	153	9			29.1667	45.8667	9	3.0817	-2.77853	1.48426	1.69517	3.08746	5.93074
130	142	71	171	66	91	71	77	12			75	85.8667	12	1.6489	-7.546	1.66722	0.406657	-1.73697	5.78136
133	162	74	200	90	96	90	79	9			64	65.0649	10	1.71519	-3.07788	1.47722	0.448708	-0.321928	5.88264
138	151	68	159	74	72	137	104	16	25	10	33.3333	51.2	14	1.3976	-3.4667	1.46908	0.792384	-2.32193	5.45943
150	139	64	141	83	44	476	457	9			62.5	73.8667	9	1.36791	-4.25908	1.47971	0.170183	0	5.97728
155	148	68	204	47	139	125	148	13			54	57.2727	9	0.782775	-5.01169	1.75695	0.884394	0.584963	6.40939
156	136	67	158	55	85	110	110	5			47.3333	45.5844	9	0.455142	-4.01129	0.897167	0.266693	1.32193	6.49185
165	133	60	222	68	138						57.3333	63.7662		3.53891	-3.63409	2.078	0.133854	-3.32193	6.32193
173	133	63	172	59	95	103	131	12			54.1667	65.8667	7	2.37037	-4.40145	1.55317	0.861936	1.07039	6.49185
177	140	69	254	84	152	135	160	9	26	12	29.1667	37.8667	0	2.46972	-3.75377	1.64281	1.05744	1.26303	6.22882
190	158	76	202	112	76	96	118	11			58.3333	59.2	14	3.78391	-3.74913	2.07604	0.182533	0.847997	6.06609
196	109	53	134	60	61	98	100	13			66.6667	73.8667	11	2.21868	-5.69226	1.49498	0.238147	-0.736966	5.67243
197	126	70	150	52	84	175	113	10	27	11	37.3333	42.987	13	2.06448	-5.01169	1.71898	0.709908	2.03562	5.97728
198	137	65	148	80	54	141	195	12			41.6667	47.2	10	1.13243	-6.64184	1.60316	0.619085	-1	5.88264
209	151	72	116	39	58	170	147	10			47.3333	36.4935	12	2.38674	-4.80951	1.61797	0.753261	-0.514573	6.6865
213	143	66	123	54	55	159	190	13	27	13	45.8333	43.2	10	3.978	-3.59053	2.07409	1.15986	0.765535	6.02237
214	121	64	179	82	82	87	84	9			40.6667	45.5844	8	2.03883	-4.80951	1.77292	0.768434	-2.32193	6.18982
215	110	60	145	65	67	98	116	6			20.6667		8					-3.18442	6.04439
219	132		131	51	66	139	111	10	24	12	54.1667	51.2	12	2.70301	-2.72821	2.05041	0.275223	-1.32193	6.06609
222	170	72	153	53	85			13			20.8333		9					-3.05889	6.26679
224	141	65	174	65	95	114	145	6	29	14	79.1667	75.2	11	4.49099	-2.86425	2.02937	0.412156	0.378512	5.9542
226	118	66	160	55	96	121	153	11			20.8333		13					-3.32193	5.52356
232	128	62	139	83	47	86	132	13			20.8333		10	2.30897	-3.61215	2.05537	0.349583	-3.32193	5.42626
237	128	61	142	61	65	247	279	8	25	10	34	39.0909	8	2.03055	-3.44765	2.05537	-0.211281	-1.32193	6.35755
240	110	56	187	96	83	106	85	13			20.6667		10					-3.32193	5.35755
248	125	58	117	57	47	97	94	13			40.6667	44.2857	11	1.50642	-4.08372	1.75828	0.652182	-1.73697	5.70044
252	139	72	141	48	77	91	90	10	27	11	54	53.3766	12	1.79713	-3.50716	2.23241	0.138797	2.45943	6.32193
257	136	66	207	111	86	120		16			20.6667							-3.32193	5.70044
259	166	79	173	99	61	102	97	10	26	12	37.5	47.2	12	3.33143	-4.85746	1.91762	0.867583	2.51096	5.70044
260	122	65	100	52	34	80	104	10			41.6667	48.5333	11	0.150968	-3.37194	2.93106	-0.329171	7.76553	5.80735
261	132	64	182	98	74	91	87	5			79.1667	64.5333	5					-3.32193	5.67243
262	165	68	142	60	69	92.17	114	13	24	0	37.5	57.8667	10	2.6688	-3.33553	2.01006	0.243455	-1.73697	5.49185
263	126	82	146	88	51	111	109	10			40.6667		11					-3.32193	5.12928
266	119	67	153	73	66	119	125	9	26		24	37.7922	10	2.13882	-2.95542	1.637	0.850574	-1	5.90689
267	114	74	124	46	66	87	77	12			19.0625	44.321	11					-3.32193	5.85798
268	174	75	183	102	70	194	225	15			45.8333	52.5333	8					-3.32193	5.80735
273	108	59	188	83	91	136	180	14			54	59.8701	10	2.19821	-3.54824	2.02634	0.839995	-0.321928	5.52356
276	147	67	162	79	68	146	185	15			20.8333							-2.25154	6.26679
277	169	92	187	101	77	109	112				75	79.2	12					-2.05889	5.55459
278	139	63	129	68	46	117	116	9			33.3333	44.5333	11					-0.971431	6.20945
282	149	70	143	35	92	120	123	11			54	61.1688	8	3.59352	-4.40145	1.89347	3.46023	2.16993	6.20945
283	140	65	193	67	110	100	117	14			64	66.3636	11	1.47616	-3.87191	1.54854	0.522158	-0.152003	6.16993
284	128	59	162	66	83	87	90	11			50.3125	35.679	11	4.0422	-4.13071	2.21299	0.679674	-0.152003	5.49185
285	125	61	201	95	92	70	97	10			47.3333	62.4675	12	2.61592	-4.52264	2.08772	0.676278	-0.514573	5.9542
287	129	65	149	45	77	116	144	8	21	9	47.3333	48.1818	4	2.08969	-4.71814	1.77424	0.747147	2.65535	7.40088
291	152	72	168	55	101	83	102	11			50.6667	59.8701	13					-3.32193	5.90689
292	120	58	158	71	76			13			37.5		12					-3.32193	5.83289
302	130	60	144	79	51	156	156	9			64	55.974	11	2.76585	-4.06962	2.2533	0.362317	-0.321928	6.02237
306	115	56	112	62	36	97	107	16			83.3333	92.5333	14	1.42162	-4.47434	1.92359	0.619085	1.43296	5.58496
307	140	67	122	44	60			3	19	1	20.8333	4.53333	8	2.23609	-7.02023	2.3647	0.138797	-3.32193	6.45943
316	166	74	173	72	90	115	155	13			54.1667	56.5333	6					-3.05889	5.80735
317	172	67	154	82	59	121	113	10			66.6667	73.8667	10	1.51852	-3.01446	1.98113	-0.119902	-0.736966	5.45943
321	134	75	168	45	98	115	127	12			50	56.5333	6	2.61569	-3.54306	2.27526	1.41648	4.09592	7.18982
323	127	58	153	36	98	115	170				47.3333	55.974	12					-3.32193	6.55459
325	131	58	142	83	48	87	83	11	26	9	54.1667	63.2	13	0.91275	-4.26585	1.53143	0.367336	0.485427	5.24793
327	114	57	128	60	57	144	135	10			41.6667	59.2	6	3.07543		3.80885	0.876013	-2.32193	5.2854
332	155	71	156	62	77			8			67.3333	68.961		2.02321	-6.64184	1.49338	0.242501	-0.514573	6.45943
348	137	65	175	53	108	85	82	7			40.6667	33.8961	11					-3.05889	6.14975
350	141	67	201	71	109	86	91	6			44	57.2727	10	1.81601	-4.29581	2.31919	0.098775	1.20163	6.62936
351	131	60	179	54	105	90	71	10			57.3333	67.6623	11	1.61458	-3.50437	1.45595	-1.0245	0.263034	6.67243
354	161	73	177	100	69						54.1667	52.5333	12					-3.18442	5.39232
355	146	64	191	84	94	116	93	12	29	14	62.5	71.2	9					0.584963	5.70044
356	137	65	157	36	97	141	147	12			58.3333	55.2	11					-2.8365	6.89482
358	142	64				73	133	4	27	12	40.6667	36.4935	1
361	136	60	145	60	68	107	101	9			44.0625	36.9136	7					-2.64386	6.42626
364	118	69	169	62	94	86	92	12			44.0625	46.7901	12					-3.32193	5.97728
365	132	81	140	54	72	113	104	5	24	8	37.3333	30	5	2.17224	-3.89675	1.57611	0.77145	0.263034	5.97728
368	126	65	132	60	61	110	141	8			37.8125	31.9753	6					-2.18442	5.72792
369	116	58	103	49	42	125	127	13			54	49.4805	12	0.497913	-4.25908	0.959594	0.457926	-3.32193	5.85798
370	135	70	243	113	114	85	111	11			57.3333	53.3766	11					-0.915936	6.30378
371	144	64	210	92	103	103	102	14	30	15	75	91.2	13	2.03055	-2.91708	2.12315	0.736205	1.76553	6.06609
372	133	63	146	72	60	139	269	10			64	66.3636	12					-1.94342	6.14975
373	168	76	140	70	55	90	99	11			37.3333	36.4935	14					-2.8365	6.20945
374	100	49	178	106	63	112	103	12			53.4375	49.2593	10	2.92597	-4.52193	1.58671	0.581009	-2.39593	5.45943
375	166	68	132	53	69						41.6667	47.2							5.70044
376	131	59	211	93	108	99		13			50.6667	58.5714	12	0.566495	-3.50456	0.800589	0.323355	-2.8365	5.70044
379						88	86	14			44	49.4805	13	1.42162	-4.71814	1.54234	0.238147
380	116	73	161	70	74	68	93	15			59.6875	55.4321	13	2.76711	-3.0359	1.52043	0.678123	-2.32193	6.39232
382	157	74	308	74	218	95	181	10			70.8333	73.8667	8	2.14519	-4.1162	1.7343	0.515177	-2.32193	6.30378
387	145	65	220	98	102	80	112	10			57.3333	63.7662	13	3.0653	-8.37155	1.56086	0.339159	-2.32193	6.72792
388	134	76	164	68	83			14			44	48.1818	10	-0.191158	-3.79989	1.38214	0.174929	-0.152003	5.55459
389	133	62	135	47	70	87	91	8	26	10	40.6667	37.7922	9	1.21722	-5.78195	1.48047	0.285324	2.07039	6.55459
390	122	60	137	56	68	79	91	14			56.5625	59.1358	9	-0.57853	-4.01129	0.780967	-0.0391659	-0.514573	5.52356
391	135	82	183	49	118	97	103	14			37.3333	50.7792	10	0.113912	-3.98621	0.871884	0.0769283	1.1375	6
392	125	58	112	46	47	142	172	8			54	41.6883		0.694591	-3.93733	1.11657	0.820894	0.584963	6.71425
393	137	58	162	61	86	284	215	9			66.6667	65.8667	6	0.878476	-3.24458	1.05663	0.248801	0.678072	6.02237
394	128	60	121	40	64	0	0	1	28	15	54.1667	52.5333	12	1.25336	-2.90416	1.6457	0.801263	0.847997	6.47573
395	168	72	88	42	28	120	131	11	25	10	50.6667	58.5714	9	1.30507	-2.68477	1.25101	0.880207	3.01792	6.55459
396	144	70	132	48	68	97	103	14	23	10	54	58.5714	13	0.286483	-2.97421	1.03401	0.671089	3.01792	6.22882
397	117	56				0	0	0	28	13	62.5	53.8667	11	0.270125	-3.1863	1.98855	-0.0838108	-1.32193
398	145	64	179	68	94			10		11	60.6667	44.2857		0.150117	-3.50456	0.7485	0.0870334	2.20163	6.35755
399	141	66	144	51	78	92	142	15	26	13	66.6667	67.2	14	2.20235	-4.14367	1.25989	0.981187	2.20163	6.14975
400	148	65	170	76	79	100	175	9	27	15	67.3333	67.6623	13	4.1614	-3.46722	2.17881	0.790604	-0.514573	6.18982
401	132	64	191	76	101	98	109	12	26	7	64	57.2727	11	1.67578	-4.29857	1.69822	0.539951	0.378512	5.80735
402	118	56	111	40	58	104	119	16	28	13	40.6667	40.3896	13	1.57942	-3.77664	1.5957	0.898255	1.80735	5.85798
403	132	69	145	64	67	90	114	8	24	7	20.6667	-3.76623	10	0.421352	-2.2674	2.09546	-0.0395404	-0.736966	6.08746
404	117	58	143	61	69	107	109	13	29	13	64	55.974	8	1.67147	-3.16608	2.0344	-0.399083	-1.32193	5.55459
405	120	62	143	87	43	88	83	10	30	15	47.1875	49.2593	12	2.16424	-3.21486	2.09835	-0.288795	0.378512	5.72792
406	136	77	129	51	64	145	130	8	27	11	47.3333	48.1818	10	2.06252	-3.48705	2.1108	0.395733	-1	6.06609
407						77.8	81.89	8		15	64	9.22078	1
412	129	60	163	70	77				27	15	50	48.5333	3	1.51852	-3.98258	2.07017	-0.420734	1.26303	6.32193
413	142	67	220	108	93	168	256	6			33.3333		6	1.80974	-3.65638	2.1987	0.824742	1.1375	6.65821
417	155	74	167	82	97	184	724	10	23	7	20.8333	25.8667	8	2.41596	-3.00014	2.16142	0.0834758	1.20163	5.72792
419	120	56	185	94	76	149	219	14	27	13	54.1667	47.2	12	1.62226	-2.82585	2.20943	-0.243074	1.20163	6.04439
431	149	69	208	83	112	100	123	11	23	9	25	44.5333	5	1.41365	-6.33987	1.58819	0.293738	-1	5.64386
440	188	76	144	69	66	322	460	10			41.6667	39.2	3	3.68552	-3.71504	1.79792	0.923144	2.40599	5.04439
441	122	56	136	75	45	151.7	220.7	4	21	7	33.3333	52.5333	5	2.54979	-2.59311	2.25503	1.03287	2.96347	6.32193
457	164	71	171	105	53	120	115	9			44	59.8701	11	2.57617	-4.52193	1.01524	0.430411	1.48543	5.72792
459	182	62	172	65	87	121	134	14	25	12	58.3333	59.2	1	2.36559	-3.18216	2.23416	1.25625	0.378512	6.6865
472	130	58	158	67	75			10	27	14	62.5	49.8667	14	2.23609	-3.87414	2.17243	0.522158	1.48543	6.30378
475	142	63	116	57	54	222	543	14	26	14	79.1667	80.5333	13	3.72481	-3.79987	1.61797	1.71317	0	5.61471
476	131	54	118	51	53	154	158	12	27	15	37.5	44.5333	4	1.62841	-2.58877	1.92836	2.11801	1.48543	5.61471
479	142	67	219	63	139	120	194	10	29	15	50	44.5333	10	3.57935	-4.51222	1.74485	0.887177	2.37851	6.20945
481	125	58	138	50	73	85	92	12	30	15	45.8333	41.8667	12	2.47258	-3.1189	2.11176	0.978767	-0.152003	6.18982
483	160	74	143	59	71	87	151	10	26	11	37.5	43.2	12	2.40693	-4.36633	1.77688	0.595457	0.137504	5.67243
487	166	70	159	74	71	205	271	12			75	72.5333	9	2.62951	-3.54306	1.63991	0.525735	2.45943	5.90689
496	146	74	153	66	70	242	637	5			41.6667	35.2	5	3.1648	-3.44765	2.10507	0.332428	-2.05889	6.42626
503	161	86	128	70	48	146	151	11	29	15	75	68.5333	13	2.43474	-4.36633	1.77159	1.75491	1	5.16993
506	114	60	164	72	78	181	176	5	24	12	58.3333	53.8667	5	5.66316	-3.35924	1.79655	1.18051	0.584963	6.06609
509	142	67	179	63	103	652	650	12			45.8333	53.8667	1	1.3602	-3.59644	2.12126	0.365476	0.925999	5.70044
526	163	72	168	42	92	160	110				37.5	40.5333	10	0.878476	-4.20022	1.40956	1.09822	2.60881	8.00562
549	142	59	199	76	109	100	136	11	26	11	50	53.8667	13	4.08673	-2.69489	0.996218	1.25433	2.3505	5.83289
578	143	68	131	56	61	345		10	26	9	33.3333	35.2	9	2.11427	-3.67901	2.46885	0.655736	1.07039	5.78136
590	129	72	151	61	76	364	632	15	24	12	50	47.2	5	2.58691	-2.168	2.39321	0.525936	2.26303	5.90689
596	157	70	134	47	73	109	131	9	20	2	50	39.2	9	3.37729	-2.66473	1.61608	1.26327	3.18587	5.90689
601	133	63		65		111	95	12	26	13	75	65.8667	12	3.22725	-3.31766	2.02025	0.270728	0.847997
618	121	66	122	51	54	185	190	9			29.1667	41.8667	9	0.928824	-4.01101	2.03742	0.852083	-3.32193	6.40939
626	149	63	149	68	70	111	118	11	25	11	27.3333	32.5974	9	1.97533	-3.06375	1.53767	0.789412	0.263034	5.32193
640	165	70	106	52	40	151	337	10			45.8333	44.5333	13	2.26971	-3.20065	1.05867	1.14492	-0.321928	5.90689
669	155	68	152	57	78	102	121	13			50	60.5333	10	3.02927	-4.05548	2.27245	1.34541	2.40599	6.50779
673	135	63	118	52	54	121	95	12	26	12	75	61.8667	11	2.66683	-3.24322	2.77555	1.18051	3.926	5.42626
679	135	63	181	78	89	198	136	14			70.8333	77.8667	13	2.36212	-5.38063	2.12782	0.639034	-0.514573	5.61471
686	155	68	169	38	113	143	264	10			45.8333	52.5333	6	0.742806	-3.30532	1.2002	0.591694	1.96347	6.35755
704	109	52		73		132	215	15			64	65.0649	13	2.76398	-3.70909	1.96589	1.6702	1.80735	6.22882
707	170	79	244	96	129	82	145	11			50	44.5333	10	1.18264	-2.97192	2.11746	0.852083	0.137504	6.47573
712	127	58	179	65	91	111	161	11			83.3333	84.5333	7	3.4019	-3.6349	1.68764	0.874384	1.76553	7.01123
713	149	67	174	59	100	272	300	13			50	60.5333	14	0.648972	-4.36752	2.02532	-0.131757	0.137504	6.04439
725	124	65	139	66	62	142	163	10			58.3333	51.2	9	1.85304	-4.29581	2.05537	0.143722	-3.32193	5.75489
732	158	62	166	73	80	324	548	12	20	7	45.8333	57.8667		1.30593	-3.22738	1.83255	1.03753	0.678072	5.67243
733	164	72	138	75	52	101	112	13	28	15	45.8333	49.8667	15	2.89431	-4.84359	0.966125	1.80638	-1.73697	5.24793
734	164	80	144	72	62	118	130	10			54.1667	48.5333	11	4.02836	-2.67472	0.536672	0.559397	-3.32193	5.70044
737	117	61	151	50	87	125	142	9	26	11	45.8333	44.5333	10	1.88606	-3.50437	1.69683	0.986542	-1	5.80735
753	151	70	149	74	62	103	184	10	25	14	50	67.2	6	2.25003	-2.78846	2.02836	0.172928	0.137504	5.67243
761	136	63	198	86	97	841	877	12	25	12	70.8333	61.8667	1	2.34408	-3.30001	2.1924	0.902357	1	5.93074
767	156	68	140	58	69	147	175	10			67.3333	68.961	9	1.50642	-3.27543	2.06759	1.11555	0.263034	5.85798
773	139	67	190	86	92	129	163	10	29	15	83.3333	96.5333	9	2.03055	-3.3905	2.01924	-0.243074	-0.152003	5.32193
778	167	78	185	96	75	137	149	12	28	15	79.1667	60.5333	12	1.5639	-2.80082	2.43115	0.641877	3.01792	6.06609
786	135	63	173	61	98	100	106	12	27	11	54	62.4675	12	1.68522	-4.69646	1.98113	-0.14371	1.07039	5.61471
795	147	79	119	56	52	104	147	12			70.8333	60.5333	13	1.32303	-4.85746	1.53767	0.037333	-1.32193	5.24793
806	133	84	96	51	36	104	120	13	29	15	54.1667	47.2	10	1.89507	-3.10351	2.29588	0.514573	0.263034	5
809	119	67	137	49	71	119	300	7			50	49.8667	10	4.79417	-4.51222	2.03705	1.05744	3.44626	6.50779
811	106	53	75	40	20	141	171	10	28	12	20.8333	35.2	10	0.579829	-3.0372	1.69814	0.829948	1.88753	6.18982
812	160	72	232	122	94	237	232	10	24	12	41.6667	59.2	1	2.2141	-2.60915	1.62385	0.335088	1.32193	6.10852
815	117	65	183	56	108	300	300	13			75	73.8667	7	2.05259	-3.11661	4.7625	1.08567	3.82782	6.58496
819	132	73	137	57	67	75	85	12			60.6667	66.3636	14	1.80974	-3.87414	2.0344	-0.0284171	-1.32193	5.49185
830	150	73	133	62	63	97	116	11			20.6667		12					-2.32193	5.32193
834	145	65	119	34	70	92	93	9			62.5	56.5333	13	3.45894	-3.61555	1.23307	1.15215	2.16993	6.16993
838	137	63	175	36	72	193	291	10			37.5	35.2	12	1.60156	-3.46938	1.01943	0.630211	-3.32193	6.58496
842	161	78	149	67	70	119	104	13			50	49.8667	13	2.02844	-5.98002	1.5283	0.810089	1.26303	5.64386
860	99	54	106	41	50	76	153	11			45.8333	45.8667	8	2.50762	-4.29857	1.65435	0.697278	-0.152003	6.14975
870	118	57	186	82	88	141	140	12			60.6667	63.7662	10	0.831404	-5.24689	1.62825	0.53641	-2.32193	6.18982
883	129	65	223	100	109	91	102	14			50.6667	49.4805	10	2.52989	-5.1245	1.61354	0.0719886	0.925999	5.80735
891	136	64	148	69	65	114	103	10			57.3333	61.1688	12	1.39078	-3.96156	0.702304	0.871464	0	5.97728
895	97	55	171	77	81	114	113	8			57.3333	68.961	11	1.1421	-5.87759	1.50617	-0.0882344	-1	5.52356
900	117	59	105	53	39	130	113	12	24	10	45.8333	39.2	12	2.97349	-3.60311	1.54389	1.08678	-0.736966	5.85798
908			141	70	57			9			50	68.5333		3.91457	-3.4015	1.46748	1.37882	0	6.02237
909	113	68	110	43	58	109	101	13			45.8333	48.5333	7	2.01973	-3.98258	2.40415	0.585071	-2.73697	5.45943
918	161	77	153	62	77	99	136	13	24	4	62.5	65.8667	10	2.79786	-3.84825	2.12881	0.0680127	-0.736966	5.9542
925	143	67	117	58	45	570	660	11	23	9	20.8333	49.8667	9	0.75712	-2.42108	2.54849	-0.108144	0.584963	5.78136
936	138	65	106	50	44	144	123	12	24	10	37.5	35.2	11	2.94803	-0.974437	2.33234	0.706553	2.848	5.42626
938	133	63	181	90	78	110	95	12	27	12	44	49.4805	7	3.75348	-3.70909	1.79002	0.398878	-1	5.55459
939	154	65	181	83	82	81	89	11			45.8333	52.5333	11	3.80918		1.6457	0.976124	-2.94342	6.32193
971	136	68	178	83	82	170	187	14	28	11	41.6667	41.8667	6	1.84693	-2.45975	2.18517	0.128895	0.678072	5.52356
981	144	65	168	76	79	119	81	10			44	46.8831	8	0.511507	-4.90706	1.76628	0.713048	-2.32193	5.70044
986	128	63	220	71	130		244	14			33.3333	52.5333	3	3.04852	-4.52193	1.60496	1.00803	0.765535	6.49185
988	135	67	128	43	71	99	156	10			50	60.5333	10	2.3116	-1.97241	1.95076	0.836245	0.137504	6.02237
1003	134	62	142	47	79	85	91	9	28	12	44.0625	33.2099	12	1.86286	-4.95842	1.6457	0.595457	0.847997	6.24793
1009	152	67	167	69	85	95	92	12	28	13	50.6667	49.4805	13	1.94802	-3.32513	1.97397	1.03503	3	5.72792
1023	116	56	169	52	103	73	69	11			47.3333	52.0779	7		-4.20022	0.557005	-0.670077	-0.321928	5.83289
1029	105	52	87	40	34	173	190	12	29	13	137.5	9.86667	11	3.83879	-5.18669	2.0334	-0.282174	-0.736966	5.45943
1033	126	86	145	58	70	157	239	8			34	35.1948	12	2.29109	-3.4093	2.29504	0.997934		6.47573
1037	150	77	172	68	93	78	84	10	26	11	47.3333	54.6753	7	1.30593	-3.12113	1.55009	0.65545	0.847997	5.24793
1038	137	69	168	79	79	102	110	5			47.3333	41.6883	13	2.5194	-3.74913	2.07311	1.22638	-3.32193	5.64386
1044	132	59	136	73	49	139	125	13	27	12	34	35.1948	12	2.04399	-4.14191	1.56392	0.774459	-1.32193	5.97728
1046	138	64	87	38	40	109	94	12	27	13	37.3333	52.0779	14	4.09468	-3.1189	2.06032	0.696532	0	5.04439
1048	136	68	142	61	66	93	86	12			45.8333	60.5333	12	3.10977	-5.12324	2.03138	0.138797	-0.736966	6.20945
1058	133	62	217	72	108	150	161	10			62.5	61.8667	5	0.591697	-4.16225	2.04343	-0.0118912	-1.73697	6.33985
1059	122	57	165	77	72	99	120	12			58.3333	65.8667	13	2.12912	-3.94774	1.85273	0.547007	0.584963	6.35755
1060	182	75	133	69	48	274	273	12			54.1667	55.2	13	1.57229	-4.55112	1.77292	1.4545	-0.321928	6.30378
1061	165	74	140	42	79	95	141	10	22	9	45.8333	43.2	11	1.857	-3.35924	1.69961	0.850574	1.67807	6.6865
1064	145	65		62		94	96	7			57.3333	61.1688	12	3.64033	-2.73786	1.67998	0.813018		4.58496

## Sheet: FIG.1D
ID	BMI	Triglycerides-HDL Ratio	Waist-Hip Ratio	eGDR	Visceral Adiposity Index	eIS	Psychomotor Skill (D)	Psychomotor Skill (ND)	Working Memory	Global Cognition (Total)	Global Cognition (MIS)	Delayed Recall	Immediate Recall	Executive Function
2	31.5931	4.52632	1.02837	4.40633	534.11	0.301483	128	105	12	27	14	67.3333	71.5584	10
5	29.7187	1.89796	0.986667	4.97293	141.62	0.889252	87	102	9			33.3333	32.5333	10
7	27.1246	1.10769	0.965049	5.46511	75.3706	1.73174	117	121	12	25	11	50	49.8667	7
24	26.5783	1.42	0.978605	5.64145	95.0298	1.3423	112	103	6		6	30.6667	35.1948	10
25	27.9676	0.648148	1.03509	2.89923	45.7947	1.29365	135	187	12			60.6667	66.3636	12
28	20.4999	0.792208	0.858757	10.225	60.687	2.04199	111	132	12	27	15	50.6667	55.974	12
30	22.1094	0.694737	0.797753	10.5145	57.0079	1.89518	74	164	12			25		11
32	28.3314	0.85	0.875	9.9125	89.6828	1.53788	101	271	11	23	12	54.1667	48.5333	7
35	29.1219	0.536082	0.888889	10.1418	58.0098	1.74876	133	163	14	30	15	70.6667	78.0519	10
43	22.151	1.15584	0.858824	6.76318	95.1343	2.12077	106	123	6			44	61.1688	14
48	63.2002	3	0.975962	4.98975	463.108				12	26	14	58.3333	51.2	7
52	39.2288	2.31818	1.0365	4.76301	227.994	0.850404	153	175	6	24	2	20.8333	41.8667	7
53	21.4533	1.14	0.979381	4.77696	61.949	1.8226	298	300	11	28	14	29.1667	44.5333	11
57	21.057	0.810811	0.911702	5.889	64.1178	1.44181	128	135	11			41.6667	51.2	9
58	26.871	1.61429	1.0381	4.00248	162.872	1.32817	130	115	11	28	14	50	49.8667	13
59	20.1045	0.474359	1.00833	4.65117	35.5904	2.337	77	120	14			60.6667	67.6623	14
61	29.4118	0.655172	0.981132	6.06657	48.2593	1.63789			14		15	54.1667	55.2
62	31.7014	1.57143	1.02156	4.20459	124.605	0.983922	87	108	14			37.3333	50.7792	9
65	24.6531	1.30645	0.845588	8.16291	80.8641	1.65232	123	122	10			37.5	37.8667	10
67	34.626	2.15254	0.905983	9.47689	276.052	1.28161	132	140	10	26	14	24	24.8052	10
75	24.7266	0.758621	1.23171	1.80754	70.4593	1.63524	111	110	11	26	12	47.3333	59.8701	11
85	27.0855	2.625	0.986328	5.09107	178.501	0.970563	122	205	11			44	59.8701	11
86	22.9936	1.32787	0.75	7.352	113.295	1.80062	167	103	12			33.3333	23.2	12
93	22.8799	1.05357	0.900402	5.62808	60.6607	1.82668	165	136	14	26	10	33.3333	39.2	13
96	24.1198	1.05172	0.826923	6.754	94.6096	1.8201	136		14	23	12	33.3333	47.2	10
99	24.5331	0.761905	0.960821	8.06577	47.2089	1.81467	87	101	13			34	33.8961	8
101	27.0282	1.9	0.808511	7.093	189.541	2.00201			5			40.6667	31.2987	11
107	20.2813	0.642857	0.802198	10.2891	48.6489	1.95156	80	113	15			44	45.5844	13
122	27.7753	1.41071	0.917526	6.15984	145.41	1.51587	103	103	11	27	12	24	42.987	13
123	39.6484	0.685393	0.839695	6.31293	100.248	1.61033	153	172	5			27.3333	27.4026	13
124	27.4939	0.639344	0.855769	6.5155	43.8542	1.88347	100	115	12			44	44.2857	12
129	23.0681	1	0.852632	6.49684	85.97	1.73904	208	153	9			29.1667	45.8667	9
130	22.6757	0.833333	0.904762	6.60081	70.2684	1.96937	71	77	12			75	85.8667	12
133	22.4632	0.655556	1.20497	2.70428	55.4898	1.69128	90	79	9			64	65.0649	10
138	21.58	0.594595	0.76087	7.84617	47.6438	2.17291	137	104	16	25	10	33.3333	51.2	14
150	24.4233	0.759036	0.835681	6.87498	69.2142	1.69843	476	457	9			62.5	73.8667	9
155	33.9827	1.80851	0.878571	6.00886	228.242	1.40943	125	148	13			54	57.2727	9
156	27.0262	1.63636					110	110	5			47.3333	45.5844	9
165	21.1556	1.17647	0.850292	8.84643	92.6604	2.06296						57.3333	63.7662
173	31.0222	1.52542	0.816485	7.50855	176.052	1.52777	103	131	12			54.1667	65.8667	7
177	20.9727	0.892857	0.735294	8.04471	69.8487	1.67025	135	160	9	26	12	29.1667	37.8667	0
190	23.6591	0.598214	0.940541	5.65059	52.8666	1.5463	96	118	11			58.3333	59.2	14
196	22.3948	0.85	1.16	6.3158	71.3065	1.65314	98	100	13			66.6667	73.8667	11
197	27.0899	1.21154	1.09346	3.95294	83.0195	1.54952	175	113	10	27	11	37.3333	42.987	13
198	23.1921	0.7375	0.926108	9.28796	43.1193	1.69164	141	195	12			41.6667	47.2	10
209	29.9308	2.64103	0.97619	4.64495	197.686	1.17402	170	147	10			47.3333	36.4935	12
213	24.5909	1.2037	0.984211	5.34495	74.3834	1.54043	159	190	13	27	13	45.8333	43.2	10
214	26.5287	0.890244	0.884458	6.62092	87.7122	1.71966	87	84	9			40.6667	45.5844	8
215	30.9018	1.01538	0.803347	7.5551	116.285	1.65743	98	116	6			20.6667		8
219	18.2652	1.31373	0.86747	6.71452	89.9564		139	111	10	24	12	54.1667	51.2	12
222	30.173	1.45283	1.00639	4.67488	109.947	1.61968			13			20.8333		9
224	23.7217	0.953846	0.79397	6.98569	84.1155	1.73927	114	145	6	29	14	79.1667	75.2	11
226	22.5447	0.836364	0.904762	9.60581	47.6317	1.7468	121	153	11			20.8333		13
232	31.3548	0.518072	1.00705	5.06587	40.7386	1.36083	86	132	13			20.8333		10
237	23.6357	1.34426	0.966845	8.56216	118.921	1.78944	247	279	8	25	10	34	39.0909	8
240	23.1882	0.427083	0.84466	6.59425	37.0298	1.99747	106	85	13			20.6667		10
248	21.2726	0.912281	0.938889	8.78978	48.8732	1.76564	97	94	13			40.6667	44.2857	11
252	27.9011	1.66667	1	8.157	116.21	1.57294	91	90	10	27	11	54	53.3766	12
257	20.8623	0.468468	0.863158	10.1142	24.5999	2.00874	120		16			20.6667
259	25.9873	0.525253	1.08057	4.79445	34.5571	1.45588	102	97	10	26	12	37.5	47.2	12
260	25.6165	1.07692	0.89	9.6152	69.0345	1.88513	80	104	10			41.6667	48.5333	11
261	19.5408	0.520408	0.860465	6.57212	38.0423	2.00125	91	87	5			79.1667	64.5333	5
262	20.5347	0.75	0.826374	6.87471	57.5155	2.00856	92.17	114	13	24	0	37.5	57.8667	10
263	23.3163	0.397727	0.818627	10.7724	23.2381	1.90978	111	109	10			40.6667		11
266	21.0832	0.821918	0.892857	9.75129	43.4098	1.98629	119	125	9	26		24	37.7922	10
267	22.8885	1.26087	0.832418	10.4329	72.6785	1.59279	87	77	12			19.0625	44.321	11
268	25.183	0.54902	0.779817	7.38664	51.43	1.84286	194	225	15			45.8333	52.5333	8
273	21.3747	0.554217	0.813953	7.88149	44.0047	2.20529	136	180	14			54	59.8701	10
276	23.7728	0.974684	0.893595	6.62327	86.5047	1.80419	146	185	15			20.8333
277	25.6156	0.465347	0.864486	6.40898	44.4848	1.63541	109	112				75	79.2	12
278	27.9416	1.08824	0.955087	5.18784	76.3398	1.17585	117	116	9			33.3333	44.5333	11
282	30.9083	2.11429	0.977679	4.51277	163.674	1.40866	120	123	11			54	61.1688	8
283	22.2777	1.07463	0.839338	6.48829	89.6599	1.64469	100	117	14			64	66.3636	11
284	23.1866	0.681818	0.857143	10.3017	58.5878		87	90	11			50.3125	35.679	11
285	24.022	0.652632	0.918605	9.43665	58.2479	2.02278	70	97	10			47.3333	62.4675	12
287	36.8095	3.75556	0.764925	8.25261	510.039	1.17651	116	144	8	21	9	47.3333	48.1818	4
291	19.4081	1.09091	0.715385	8.744	78.7349	2.03018	83	102	11			50.6667	59.8701	13
292	23.2407	0.802817	0.903846	9.902	47.0315	1.92439			13			37.5		12
302	26.465	0.822785	0.875	6.2805	81.3652	1.89479	156	156	9			64	55.974	11
306	19.222	0.774194	0.805471	7.58614	55.9372	2.04876	97	107	16			83.3333	92.5333	14
307	20.7347	2	0.979798	4.99987	105.374	1.47503			3	19	1	20.8333	4.53333	8
316	20.7148	0.777778	0.797927	7.16533	60.2144	1.54174	115	155	13			54.1667	56.5333	6
317	24.717	0.536585	0.853909	6.88023	49.3233	1.96525	121	113	10			66.6667	73.8667	10
321	26.3272	3.24444	1.11385	2.9058	215.531	1.32125	115	127	12			50	56.5333	6
323	28.9346	2.61111	0.92037	5.15607	188.967	1.70252	115	170				47.3333	55.974	12
325	22.8495	0.457831	0.914894	9.539	39.1222	2.20339	87	83	11	26	9	54.1667	63.2	13
327	23.3341	0.65	0.88835	7.08637	38.1721	2.04801	144	135	10			41.6667	59.2	6
332	27.7016	1.41935	0.842308	6.908	145.827	1.55573			8			67.3333	68.961
348	20.2395	1.33962	0.821596	7.16109	100.972	1.98465	85	82	7			40.6667	33.8961	11
350	33.1952	1.39437	0.972112	4.9798	172.889	0.846067	86	91	6			44	57.2727	10
351	25.4681	1.88889	0.877477	7.04823	120.923	1.65345	90	71	10			57.3333	67.6623	11
354	18.5614	0.42	0.766667	7.77533	29.2844	1.82519						54.1667	52.5333	12
355	28.0445	0.619048	0.929134	6.01798	65.3206	1.41817	116	93	12	29	14	62.5	71.2	9
356	32.6437	3.30556	1.07509	7.18246	271.36	1.02128	141	147	12			58.3333	55.2	11
358	21.7161		1.03883				73	133	4	27	12	40.6667	36.4935	1
361	26.1277	1.43333	0.847926	6.32634	139.586	1.71126	107	101	9			44.0625	36.9136	7
364	28.7333	1.01613	0.914434	6.48262	73.2574	1.56975	86	92	12			44.0625	46.7901	12
365	27.5652	1.16667	1.0625	7.10825	80.7097	1.27242	113	104	5	24	8	37.3333	30	5
368	26.4278	0.883333	0.790909	6.22509	86.7377	1.97853	110	141	8			37.8125	31.9753	6
369	30.1388	1.18367	0.960526	5.52037	89.4545	1.32673	125	127	13			54	49.4805	12
370	29.9725	0.699115	0.849387	5.90949	77.7964	1.68221	85	111	11			57.3333	53.3766	11
371	29.9949	0.728261	0.937853	6.08244	81.1949	1.57921	103	102	14	30	15	75	91.2	13
372	31.1083	0.986111	0.876068	6.21044	113.984	1.65786	139	269	10			64	66.3636	12
373	27.2822	1.05714	0.928699	6.3653	72.492	1.42603	90	99	11			37.3333	36.4935	14
374	42.3684	0.415094					112	103	12			53.4375	49.2593	10
375	25.4935	0.981132	0.816251	7.68241	93.1603	1.91805						41.6667	47.2
376	21.5398	0.55914	0.781915		44.8234	2.09989	99		13			50.6667	58.5714	12
379							88	86	14			44	49.4805	13
380	27.6247	1.2	0.925		123.265	1.5207	68	93	15			59.6875	55.4321	13
382	17.7096	1.06757	0.775	6.3055	70.4493	2.10144	95	181	10			70.8333	73.8667	8
387	22.3997	1.08163	0.810811	7.23589	90.2576	1.97574	80	112	10			57.3333	63.7662	13
388	19.5224	0.691176	0.873913	5.78078	50.7074	2.05675			14			44	48.1818	10
389	21.9977	2	0.844701	6.99275	110.357	1.81322	87	91	8	26	10	40.6667	37.7922	9
390	22.8526	0.821429	0.9	5.975	47.2542	1.76894	79	91	14			56.5625	59.1358	9
391	28.1615	1.30612	0.963636		92.3868	1.20139	97	103	14			37.3333	50.7792	10
392	21.3895	2.28261	1.24324		183.935		142	172	8			54	41.6883
393	25.7238	1.06557	0.981095	8.04602	102.606	1.84327	284	215	9			66.6667	65.8667	6
394	27.7424	2.225	0.972816	5.42719	154.739	1.4414	0	0	1	28	15	54.1667	52.5333	12
395	29.3013	2.2381	1.10204	3.44906	164.552	1.37213	120	131	11	25	10	50.6667	58.5714	9
396	32.5928	1.5625	0.960735	5.57482	127.528	1.34547	97	103	14	23	10	54	58.5714	13
397							0	0	0	28	13	62.5	53.8667	11
398	30.339	1.20588	0.814815	6.44596	135.199				10		11	60.6667	44.2857
399	24.998	1.39216	0.794118	6.24288	129.213	2.15249	92	142	15	26	13	66.6667	67.2	14
400	20.7702	0.960526	0.897727	5.71777	74.65	1.9995	100	175	9	27	15	67.3333	67.6623	13
401	26.1974	0.736842	0.915287	6.13019	48.3756	1.62314	98	109	12	26	7	64	57.2727	11
402	24.8902	1.45	0.97	5.0056	90.8039	1.42444	104	119	16	28	13	40.6667	40.3896	13
403	21.7417	1.0625	1.0122		58.0617		90	114	8	24	7	20.6667	-3.76623	10
404	20.7107	0.770492	0.868918	10.7278	40.3163	1.68881	107	109	13	29	13	64	55.974	8
405	26.5641	0.609195	0.888686	5.94226	60.4386		88	83	10	30	15	47.1875	49.2593	12
406	23.1133	1.31373	0.968421	5.08189	113.893	1.41582	145	130	8	27	11	47.3333	48.1818	10
407							77.8	81.89	8		15	64	9.22078	1
412	32.1244	1.14286	0.820513	10.0653	135.839					27	15	50	48.5333	3
413	26.412	0.935185	0.939394	5.26561	61.8472		168	256	6			33.3333		6
417	24.8216	0.646341	1.01377	4.64172	40.343		184	724	10	23	7	20.8333	25.8667	8
419	17.8217	0.702128	0.806818	11.2017	46.9372		149	219	14	27	13	54.1667	47.2	12
431	17.9939	0.60241	0.865854	6.62027	40.6389		100	123	11	23	9	25	44.5333	5
440	21.7603	0.478261	0.88	7.1314	38.7458		322	460	10			41.6667	39.2	3
441	25.7657	1.06667	1.02618	8.6351	69.0652		151.7	220.7	4	21	7	33.3333	52.5333	5
457	19.7084	0.504762	0.802139	7.17086	37.2244		120	115	9			44	59.8701	11
459	24.6559	1.58462	0.96	5.2988	98.2953		121	134	14	25	12	58.3333	59.2	1
472	23.062	1.1791	0.705	8.3009	100.707	1.96148			10	27	14	62.5	49.8667	14
475	27.4805	0.859649	0.92381	5.91205	59.1584	1.70981	222	543	14	26	14	79.1667	80.5333	13
476	25.6369	0.960784	0.984848	9.36815	61.8983		154	158	12	27	15	37.5	44.5333	4
479	23.9395	1.1746	0.949051	5.4326	70.812	1.1086	120	194	10	29	15	50	44.5333	10
481	27.1231	1.46	1.03033	8.24235	99.7724		85	92	12	30	15	45.8333	41.8667	12
483	50.4643	0.864407	0.97	6.0886	106.99		87	151	10	26	11	37.5	43.2	12
487	30.7387	0.810811	1.0119	4.37952	92.9908		205	271	12			75	72.5333	9
496	21.7159	1.30303	0.831461	6.58455	105.305	1.88929	242	637	5			41.6667	35.2	5
503	24.4175	0.514286	0.719298	7.67018	46.7008	1.65184	146	151	11	29	15	75	68.5333	13
506	22.2761	0.930556	0.922652	8.76019	52.0554	1.41397	181	176	5	24	12	58.3333	53.8667	5
509	21.8673	0.825397	0.964103	5.36267	45.6437	1.98978	652	650	12			45.8333	53.8667	1
526	23.1426	6.11905	0.893264	6.62731	529.304	1.00651	160	110				37.5	40.5333	10
549	30.3382	0.75	0.896552	5.39014	84.7009	1.67196	100	136	11	26	11	50	53.8667	13
578	23.8074	0.982143	1.03922	4.50178	59.2456	1.37462	345		10	26	9	33.3333	35.2	9
590	26.7759	0.983607	0.876289	6.77775	97.6975	1.76436	364	632	15	24	12	50	47.2	5
596	26.5381	1.2766	0.991837	4.96676	84.9828	1.58947	109	131	9	20	2	50	39.2	9
601	25.6829		0.851351	7.08249			111	95	12	26	13	75	65.8667	12
618	24.3505	1.66667	0.893204	6.51405	101.954	1.61305	185	190	9			29.1667	41.8667	9
626	22.5649	0.588235	0.887179	6.64467	49.6869	1.80346	111	118	11	25	11	27.3333	32.5974	9
640	31.2847	1.15385	0.962898	5.66239	90.3434	1.39413	151	337	10			45.8333	44.5333	13
669	30.5528	1.59649	1.00455	5.21045	182.047	1.34235	102	121	13			50	60.5333	10
673	25.1127	0.826923	0.841121	6.6375	52.0391	1.65699	121	95	12	26	12	75	61.8667	11
679	20.3601	0.628205	0.746102	8.19763	47.5221	2.07555	198	136	14			70.8333	77.8667	13
686	28.9501	2.15789	0.866267	7.01421	231.173	1.51988	143	264	10			45.8333	52.5333	6
704	41.8648	1.0274	0.787456	10.1843	158.504	1.51407	132	215	15			64	65.0649	13
707	57.7274	0.927083	0.936842	5.75279	130.61	1.49965	82	145	11			50	44.5333	10
712	29.307	1.98462	0.930556		216.517	1.27092	111	161	11			83.3333	84.5333	7
713	26.3049	1.11864	0.978785	4.89825	73.9983	1.6194	272	300	13			50	60.5333	14
725	24.2574	0.818182	0.930693	8.71893	49.9206	1.76238	142	163	10			58.3333	51.2	9
732	22.3375	0.69863	0.811881	7.62181	58.2868	2.00742	324	548	12	20	7	45.8333	57.8667
733	24.2706	0.506667	0.920398	6.46674	46.018	1.87273	101	112	13	28	15	45.8333	49.8667	15
734	23.6686	0.722222	0.87037	6.16607	43.049	1.5299	118	130	10			54.1667	48.5333	11
737	28.7225	1.12	1.02691	4.88021	81.0292	1.28428	125	142	9	26	11	45.8333	44.5333	10
753	24.8047	0.689189	0.976471	5.26853	64.1521	1.72115	103	184	10	25	14	50	67.2	6
761	24.9189	0.709302	0.927273	8.81773	66.3988	1.65864	841	877	12	25	12	70.8333	61.8667	1
767	33.6333	1	0.818519	6.5717	124.955	1.46855	147	175	10			67.3333	68.961	9
773	22.6072	0.465116	0.802348	7.6243	39.2496	2.011	129	163	10	29	15	83.3333	96.5333	9
778	24.6581	0.697917	0.982199	5.71153	64.3939	1.75189	137	149	12	28	15	79.1667	60.5333	12
786	28.8286	0.803279	0.902655	9.74556	86.3347	1.47454	100	106	12	27	11	54	62.4675	12
795	18.1075	0.678571	0.783372	8.65419	45.9075	2.16713	104	147	12			70.8333	60.5333	13
806	22.716	0.627451	0.949495	9.74317	35.9709	1.68067	104	120	13	29	15	54.1667	47.2	10
809	36.6782	1.85714	0.866667	9.21633	252.734	1.50635	119	300	7			50	49.8667	10
811	38.3403	1.825	0.91635	6.11721	174.354	1.24866	141	171	10	28	12	20.8333	35.2	10
812	22.1986	0.565574	0.961134	5.56994	47.183	1.64839	237	232	10	24	12	41.6667	59.2	1
815	42.2877	1.71429	0.996855	4.39243	268.26	1.08755	300	300	13			75	73.8667	7
819	26.8306	0.789474	0.878788	10.3792	52.8493	1.80098	75	85	12			60.6667	66.3636	14
830	29.1814	0.645161	0.811242	7.51563	47.0155	1.66924	97	116	11			20.6667		12
834	28.9687	2.11765	0.924528	6.01726	153.333	0.912246	92	93	9			62.5	56.5333	13
838	25.4012	2.66667	0.932692	5.8035	170.254	1.52028	193	291	10			37.5	35.2	12
842	26.483	0.746269	0.870244	6.68062	49.3894	1.53435	119	104	13			50	49.8667	13
860	26.2867	1.73171	1.04888	4.38369	114.561	1.60616	76	153	11			45.8333	45.8667	8
870	24.9338	0.890244	0.917277	8.54087	55.5745	1.70644	141	140	12			60.6667	63.7662	10
883	24.8356	0.56	1.01	7.9778	35.0678	1.68217	91	102	14			50.6667	49.4805	10
891	23.8343	0.913043	0.868132	6.70643	80.882	1.94603	114	103	10			57.3333	61.1688	12
895	20.5396	0.597403	0.81741	10.2743	45.8788	2.06675	114	113	8			57.3333	68.961	11
900	24.1021	1.09434	0.9	9.607	66.3812	1.77328	130	113	12	24	10	45.8333	39.2	12
908		0.928571							9			50	68.5333
909	27.8952	1.02326	0.903509	5.81812	71.6286	1.56336	109	101	13			45.8333	48.5333	7
918	26.1744	1	0.895238	6.20419	65.5976	1.48603	99	136	13	24	4	62.5	65.8667	10
925	23.947	0.948276	0.880342	6.61422	57.4278		570	660	11	23	9	20.8333	49.8667	9
936	24.2452	0.86	1.01186	5.3491	52.6786	1.5999	144	123	12	24	10	37.5	35.2	11
938	22.7732	0.522222	0.956044	5.80314	29.8924	1.70646	110	95	12	27	12	44	49.4805	7
939	23.3196	0.963855	0.75	7.58	83.4259	1.98795	81	89	11			45.8333	52.5333	11
971	25.4088	0.554217	1.03229	4.64342	52.9435	1.5646	170	187	14	28	11	41.6667	41.8667	6
981	21.3519	0.684211	0.968553	5.42228	36.6203	2.09111	119	81	10			44	46.8831	8
986	30.9289	1.26761	0.927273	6.09773	97.8876	1.76469		244	14			33.3333	52.5333	3
988	26.627	1.51163	0.958084	5.49322	100.892	1.54593	99	156	10			50	60.5333	10
1003	28.5292	1.61702	1.10577	6.6365	116.266	1.43194	85	91	9	28	12	44.0625	33.2099	12
1009	35.8681	0.768116	0.864469	6.97919	102.363	1.63479	95	92	12	28	13	50.6667	49.4805	13
1023	24.4456	1.09615	0.962963	8.89459	67.2686	1.81988	73	69	11			47.3333	52.0779	7
1029	25.3069	1.1	0.894634	9.55857	69.7948	1.98086	173	190	12	29	13	137.5	9.86667	11
1033	33.6528	1.53448	1.10577		129.696	0.943066	157	239	8			34	35.1948	12
1037	27.3982	0.558824	1.03226	5.38481	38.3286	1.95651	78	84	10	26	11	47.3333	54.6753	7
1038	25.0634	0.632911	0.846614	7.19738	59.0202	1.77553	102	110	5			47.3333	41.6883	13
1044	24.1389	0.863014	0.759615	11.2085	77.3824	1.91184	139	125	13	27	12	34	35.1948	12
1046	22.5516	0.868421	0.963855	7.97169	49.0542	1.84297	109	94	12	27	13	37.3333	52.0779	14
1048	22.7682	1.21311	0.840426	6.988	69.114	1.84518	93	86	12			45.8333	60.5333	12
1058	21.2878	1.125	0.946612	8.0684	90.2593	1.48495	150	161	10			62.5	61.8667	5
1059	24.3211	1.06494	0.965854	5.17027	97.2684	1.67223	99	120	12			58.3333	65.8667	13
1060	23.9853	1.14493	0.971264	6.18715	68.7631	1.39148	274	273	12			54.1667	55.2	13
1061	27.8547	2.45238	1.01194	4.77809	171.329	1.39898	95	141	10	22	9	45.8333	43.2	11
1064	28.4664	0.387097	0.903167	5.87929	41.0635	1.8512	94	96	7			57.3333	61.1688	12

## Sheet: FIG.1E
ID	eGFR	Nephropathy	CVD	Peripheral Neuropathy	PDR	Psychomotor Skill (D)	Psychomotor Skill (ND)	Working Memory	Global Cognition (Total)	Global Cognition (MIS)	Delayed Recall	Immediate Recall	Executive Function	Autonomic Neuropathy	Reduced Hypoglycemia Awareness	Visual Acuity	CAC Score	ACR
2	24.0502	1	0	1		128	105	12	27	14	67.3333	71.5584	10	23.469	0	0.20412	-1	7.85175
5	72.2754	0	1		1	87	102	9			33.3333	32.5333	10			0		2.58496
7	89.7086	0	0	1		117	121	12	25	11	50	49.8667	7	40.0463	0	0	8.67419	2.80735
24	88.7118	0	0	0		112	103	6		6	30.6667	35.1948	10	15.9266	1	0.20412	9.29347	5.93074
25	50.5448	0	0	1	1	135	187	12			60.6667	66.3636	12	23.691	1	0.20412	8.29232	4.16993
28	89.0359	0	0	0	1	111	132	12	27	15	50.6667	55.974	12	27.7701	0	0.90309	10.0815	3.70044
30	59.8285	0	1		1	74	164	12			25		11			0.09691		5.20945
32	86.639	0	1	1		101	271	11	23	12	54.1667	48.5333	7	17.135	1	0.498311		3.47393
35	66.9453	0	0	1		133	163	14	30	15	70.6667	78.0519	10	17.5491	0	0	5.74147	3.32193
43	93.9587	0	0		1	106	123	6			44	61.1688	14			0.20412		3.16993
48	48.7966	0	1	1				12	26	14	58.3333	51.2	7	28.2644	1	0.20412	11.9339	3
52	57.0685	0	1	1		153	175	6	24	2	20.8333	41.8667	7			1	11.5438	5.2854
53	26.63	1	1	1		298	300	11	28	14	29.1667	44.5333	11	27.0201	0	0.30103		6.24793
57	7.62028	1	0		0	128	135	11			41.6667	51.2	9			0.20412	9.58026	5.52356
58	44.9419	1	0	0		130	115	11	28	14	50	49.8667	13	9.60414	0	0.09691	10.1504	4.47393
59	95.4563	0	1	1	0	77	120	14			60.6667	67.6623	14			-0.09691	11.6731	4.24793
61	57.3988	0	1	1				14		15	54.1667	55.2						2.80735
62	90.8624	0	0		0	87	108	14			37.3333	50.7792	9			0.39794	12.6585	2
65	70.2587	0	0		0	123	122	10			37.5	37.8667	10	15.109		0.20412	10.1092	4
67	66.0113	0	0	0		132	140	10	26	14	24	24.8052	10		0	0.30103	10.9185	3.16993
75	90.7014	0	1	1		111	110	11	26	12	47.3333	59.8701	11	25.3194	0	0.20412	11.2524	3.45943
85	62.8292	0	1		1	122	205	11			44	59.8701	11			0.20412	8.46148	9.88417
86	92.1454	0	1		1	167	103	12			33.3333	23.2	12	36.913		0.39794	10.0573	3.32193
93	86.0304	0	0	1	1	165	136	14	26	10	33.3333	39.2	13	2.331	1	0.69897	7.75154	7.21917
96	46.8352	0	0	0	0	136		14	23	12	33.3333	47.2	10	6.90729	0	0.20412		6.64386
99	79.8804	0	1		0	87	101	13			34	33.8961	8			-0.09691		3.16993
101	57.7379	0	1		1			5			40.6667	31.2987	11			0		3.45943
107	95.3804	0	0		0	80	113	15			44	45.5844	13			0.09691		2.58496
122	96.6362	0	0	0	1	103	103	11	27	12	24	42.987	13	4.90343		0.39794	11.5413	6.30378
123	59.6813	0	0		1	153	172	5			27.3333	27.4026	13			0.09691		3.05889
124	91.4183	0	1			100	115	12			44	44.2857	12			0		2.80735
129	38.8752	1	0	0	0	208	153	9			29.1667	45.8667	9			0.09691	11.1463	7.76818
130	70.1804	0	0	0	1	71	77	12			75	85.8667	12	8.248	1	0	5.94251	4.85798
133	44.426	1	0	0	1	90	79	9			64	65.0649	10	2.89086	1	0.20412	5.79442	4.64386
138	93.1616	0	0	0	1	137	104	16	25	10	33.3333	51.2	14	10.5694	0	0.09691	-1	3.16993
150	86.6889	0	0		0	476	457	9			62.5	73.8667	9	20.4017		0.20412	7.37069	2.08927
155	36.6774	1	1	1	1	125	148	13			54	57.2727	9	12.6833	0	0.20412	10.3896	6.98868
156	71.5695	0	1		1	110	110	5			47.3333	45.5844	9			0.09691		1.58496
165	93.1571	0	0		0						57.3333	63.7662				-0.09691		2.73697
173	88.81	0	0	1	1	103	131	12			54.1667	65.8667	7	36.7151	0	0.498311	11.0481	4.70044
177	76.5911	0	0	0	0	135	160	9	26	12	29.1667	37.8667	0	37.1167	0	0	10.2015	2.58496
190	75.0241	0	0		0	96	118	11			58.3333	59.2	14			0		2.55639
196	87.9154	0	0	0	0	98	100	13			66.6667	73.8667	11	10.3184	0	0	-1	1
197	63.895	0	1	0	0	175	113	10	27	11	37.3333	42.987	13	14.553	1	0.09691	9.69784	2.64386
198	58.6213	0	0	0	0	141	195	12			41.6667	47.2	10	2.22486	0	0.20412	1.32193	2.80735
209	45.7198	0	1	1	0	170	147	10			47.3333	36.4935	12	28.301	0	0.20412	12.3892	7.82018
213	61.9025	0	1	1	1	159	190	13	27	13	45.8333	43.2	10	22.3744		0.30103		6
214	94.4797	0	1	1	0	87	84	9			40.6667	45.5844	8	6.42857	0	0.20412	2.70044	3.45943
215	81.7329	0	1	1	0	98	116	6			20.6667		8			0		2
219	49.2307	0	0	1		139	111	10	24	12	54.1667	51.2	12	11.105	0	-0.124939	9.74567	4.52356
222	48.1986	0	1	1	0			13			20.8333		9			0		4.70044
224	86.639	0	0	0	0	114	145	6	29	14	79.1667	75.2	11	6.68043	0	0	8.86573	4.16993
226	75.9182	0	0	1	0	121	153	11			20.8333		13			0		1.58496
232	61.2579	0	0	1	1	86	132	13			20.8333		10			0		1.58496
237	85.7174	0	0	1		247	279	8	25	10	34	39.0909	8	10.6997	0	0	10.5751	3.16993
240	88.7816	0	0	0	1	106	85	13			20.6667		10			0.30103		2.4344
248	92.7493	0	1	1	0	97	94	13			40.6667	44.2857	11	27.887	0	0.09691	9.96073	3.70044
252	60.1156	0	0	0		91	90	10	27	11	54	53.3766	12	16.4661	0	0.20412	8.81218	1.58496
257	83.6627	0	0	0	1	120		16			20.6667					0.69897		1.152
259	57.5718	0	1	0	0	102	97	10	26	12	37.5	47.2	12	34.8069	0	0.30103	10.8498	5.35755
260	86.7739	0	0		0	80	104	10			41.6667	48.5333	11			0	1.80735	3.32193
261	89.7878	0	1	1	1	91	87	5			79.1667	64.5333	5			0.30103		4.16993
262	76.0688	0	0	0		92.17	114	13	24	0	37.5	57.8667	10			0.09691	9.23721	5.39232
263	81.1443	0	0	1	0	111	109	10			40.6667		11			0		2.2863
266	75.5391	0	0	1		119	125	9	26		24	37.7922	10	27.5646	0	0.20412	9.34096	2.32193
267	102.708	0	0	0	0	87	77	12			19.0625	44.321	11			-0.09691		0.567041
268	85.7448	0	1	0	0	194	225	15			45.8333	52.5333	8			0.09691		4.24793
273	47.8749	0	0			136	180	14			54	59.8701	10			0.20412		2.58496
276	82.1797	0	0	1	0	146	185	15			20.8333					0.20412		2.47393
277	74.3406	0	0	0	1	109	112				75	79.2	12			0		1.58496
278	55.5477	0	0	1	1	117	116	9			33.3333	44.5333	11	24	0	0	6.41785	6.35755
282	32.3751	1	1	1	1	120	123	11			54	61.1688	8	19.5046	0	0.39794	9.03755	9.5812
283	84.935	0	0	0	0	100	117	14			64	66.3636	11	4.553	1	-0.09691	8.3015
284	82.1027	0	0		0	87	90	11			50.3125	35.679	11			0.09691		2
285	62.1753	0	0		0	70	97	10			47.3333	62.4675	12			0.30103		2
287	73.1498	0	0	1		116	144	8	21	9	47.3333	48.1818	4	4.44971	1	-0.09691	7.52748	3.70044
291	76.9376	0	1	0	0	83	102	11			50.6667	59.8701	13			0		4.32193
292	83.8424	0	0	0	0			13			37.5		12			0		2.8365
302	93.6058	0	1		0	156	156	9			64	55.974	11			0.20412		1.81097
306	83.7098	0	0	1	0	97	107	16			83.3333	92.5333	14	8.693	1	0	8.71253	2.80735
307	83.9002	0	1	1				3	19	1	20.8333	4.53333	8	35.6997	0	0		2
316	85.963	0	0	1	1	115	155	13			54.1667	56.5333	6			0.20412		2.18442
317	90.3751	0	0		1	121	113	10			66.6667	73.8667	10			0.30103	9.84627	3.58496
321	61.6897	0	1	0	0	115	127	12			50	56.5333	6			-0.09691	11.5075	4.08746
323	28.9322	1	1	1	1	115	170				47.3333	55.974	12			0.20412		9.47978
325	87.8648	0	0	0	0	87	83	11	26	9	54.1667	63.2	13	15.0646	1	0	9.09672	2.58496
327	47.9706	0	0	1	1	144	135	10			41.6667	59.2	6			-0.09691	9.80009	6.50779
332	66.076	0	0	0				8			67.3333	68.961			0		10.8899	1
348	94.978	0	1	1	1	85	82	7			40.6667	33.8961	11			0.09691		4.58496
350	89.7878	0	0		0	86	91	6			44	57.2727	10			0	7.03892	3.16993
351	93.5704	0	0	0	0	90	71	10			57.3333	67.6623	11	0.666	0	0.09691	6.98299
354	85.7448	0	0	1	0						54.1667	52.5333	12			0.39794		3.32193
355	68.6696	0	0	1		116	93	12	29	14	62.5	71.2	9			0	7.90989	2.47393
356	32.155	1	1	1	1	141	147	12			58.3333	55.2	11			0.60206		6.12928
358			1			73	133	4	27	12	40.6667	36.4935	1			0
361	71.3143	0	1	1	0	107	101	9			44.0625	36.9136	7			0.20412		5.04439
364	95.5851	0	0	0	0	86	92	12			44.0625	46.7901	12			0.09691		2
365	97.8927	0	0	1	0	113	104	5	24	8	37.3333	30	5	19.3551	0	0.09691	10.9443
368	47.3907	0	0	0	1	110	141	8			37.8125	31.9753	6			0.09691		3.45943
369	62.1499	0	1	1		125	127	13			54	49.4805	12			0.09691	11.7999	6.84549
370	61.6975	0	1	1	1	85	111	11			57.3333	53.3766	11			0.09691		3
371	67.2363	0	1	1	1	103	102	14	30	15	75	91.2	13	20.7064		0.30103	10.5309
372	52.0765	0	1		1	139	269	10			64	66.3636	12			0.30103		2
373	91.7892	0		0	1	90	99	11			37.3333	36.4935	14			0.09691		2
374	54.7012	0	1	1	1	112	103	12			53.4375	49.2593	10			0		3.45943
375	53.7127	0	1	1							41.6667	47.2						5.58496
376	65.9107	0	0		0	99		13			50.6667	58.5714	12			0		1
379			0	1	0	88	86	14			44	49.4805	13	1.777	0	0	8.64205
380	61.8147	0	0	0	0	68	93	15			59.6875	55.4321	13	3.109		0	7.73132	1.58496
382	82.0923	0	0		0	95	181	10			70.8333	73.8667	8			0		3.80735
387	99.3444	0	0	0	0	80	112	10			57.3333	63.7662	13			0	2.16993	3.12029
388	72.6891	0	0		0			14			44	48.1818	10	39.6776		0.30103	9.61747	3
389	92.1001	0	1	0	1	87	91	8	26	10	40.6667	37.7922	9	15.5607	0	0.20412		3.90689
390	86.9059	0	1	1	1	79	91	14			56.5625	59.1358	9	23.2084	0	0.09691	10.9989	2.32193
391	97.6259	0	0		0	97	103	14			37.3333	50.7792	10			0.09691	7.19476	1
392	50.9402	0	1			142	172	8			54	41.6883		24.6254		0.20412		2.58496
393	44.141	1	0		1	284	215	9			66.6667	65.8667	6	42.6552		2.54407		4.45943
394	73.298	0	1	1	1	0	0	1	28	15	54.1667	52.5333	12			1	10.5957	2.80735
395	31.1379	1	1		1	120	131	11	25	10	50.6667	58.5714	9			0.498311	12.3014	3.80735
396	68.5415	0	0			97	103	14	23	10	54	58.5714	13			1	7.07146	3.80735
397	56.7098	0	0		0	0	0	0	28	13	62.5	53.8667	11			0
398	94.4751	0	0		1			10		11	60.6667	44.2857				1	10.1053	3
399	51.2632	0	0		0	92	142	15	26	13	66.6667	67.2	14	28.7017		0.69897	11.32	4.45943
400	60.6288	0	1	0		100	175	9	27	15	67.3333	67.6623	13			0.30103	11.0778	3.16993
401	98.4697	0	0	0		98	109	12	26	7	64	57.2727	11	4.90343	0	0.60206	11.2926	8.83289
402	91.69	0	0	1		104	119	16	28	13	40.6667	40.3896	13	2.22486	0	0	7.3443	3.70044
403	74.4655	0	1	1		90	114	8	24	7	20.6667	-3.76623	10			0	11.2938	6.87036
404	91.883	0	1	0		107	109	13	29	13	64	55.974	8			0.498311	0.584963	2.39593
405	102.018	0	1	0		88	83	10	30	15	47.1875	49.2593	12	0	0	-0.20412	8.97298	1.58496
406	66.8432	0	1	1		145	130	8	27	11	47.3333	48.1818	10			0.20412
407						77.8	81.89	8		15	64	9.22078	1			0	8.85953
412	63.6359	0	0		0				27	15	50	48.5333	3			0.20412		2.80735
413	36.7807	1	0		1	168	256	6			33.3333		6					6.47573
417	82.4718	0	0	1	0	184	724	10	23	7	20.8333	25.8667	8			0.498311	11.6797	7.61471
419	73.286	0	1	0		149	219	14	27	13	54.1667	47.2	12	16.5018	1	0.09691		4.64386
431	86.7204	0	1	1		100	123	11	23	9	25	44.5333	5	21.9497		0.20412	11.0845	5.04439
440	51.4643	0	1		1	322	460	10			41.6667	39.2	3			0.79588		8.71768
441	66.2445	0	1	0		151.7	220.7	4	21	7	33.3333	52.5333	5	13.1443	0	0.09691	9.68912	2.32193
457	81.5897	0	0	0	0	120	115	9			44	59.8701	11			0.09691		2.39593
459	19.2896	1	0	1		121	134	14	25	12	58.3333	59.2	1	16.3349		0	12.1594	11.4919
472	54.3693	0	1	0	0			10	27	14	62.5	49.8667	14	16.6717		0.20412	12.1272	2.58496
475	63.892	0	0	1	1	222	543	14	26	14	79.1667	80.5333	13	23.4266	1	0.30103	10.4712	4.45943
476	7.80464	1	1	1		154	158	12	27	15	37.5	44.5333	4	2.4999		0.39794	12.081	4.16993
479	85.4237	0	0	1	0	120	194	10	29	15	50	44.5333	10	2.67857	0	0	11.5277	3.45943
481	51.3534	0	0	1		85	92	12	30	15	45.8333	41.8667	12	29.3746	0	0.20412	10.8568	4.16993
483	71.4111	0	1	0		87	151	10	26	11	37.5	43.2	12	3.78957	0	0	11.0495	3.58496
487	61.231	0	0	0	1	205	271	12			75	72.5333	9	5.8299	0	1.54407	8.44501	4.24793
496	70.3462	0	1		0	242	637	5			41.6667	35.2	5			0.09691		5.20945
503	44.1153	1	1	1	1	146	151	11	29	15	75	68.5333	13	8.57389	0	0.09691	9.87267	9.37504
506	52.8168	0	1	1	0	181	176	5	24	12	58.3333	53.8667	5	18.4024	1	0.39794	10.9819	3
509	73.4228	0	1		1	652	650	12			45.8333	53.8667	1					3.45943
526	49.2854	0	1		1	160	110				37.5	40.5333	10			0.39794	10.7249	8.24317
549	82.5419	0	0	1		100	136	11	26	11	50	53.8667	13			0.20412	8.01402	4.52356
578	72.518	0	1	1	1	345		10	26	9	33.3333	35.2	9	36.2547		1.54407		9.47371
590	83.6488	0	1	1	1	364	632	15	24	12	50	47.2	5	41.2644		0.20412	12.1139	5
596	60.2267	0	1	1	0	109	131	9	20	2	50	39.2	9	10.9324		0	12.8038	7.2384
601	56.8653	0	1	0		111	95	12	26	13	75	65.8667	12	11.7683	0	0.20412	11.9317	3.90689
618	12.4801	1	1		1	185	190	9			29.1667	41.8667	9			0.30103		10.1599
626	83.5091	0	1	0	0	111	118	11	25	11	27.3333	32.5974	9	2.67857	1	0.09691	11.2851	3.18442
640	48.7415	0	1		0	151	337	10			45.8333	44.5333	13			0.09691		6.59991
669	60.6749	0	1	1	1	102	121	13			50	60.5333	10	52.9293	1	0.498311		2.32193
673	68.017	0	1	1	0	121	95	12	26	12	75	61.8667	11	36.944	0	0
679	73.6732	0	0	1	1	198	136	14			70.8333	77.8667	13	26.6573	1	0.09691	10.6032	3.58496
686	51.6245	0	0		1	143	264	10			45.8333	52.5333	6			1.8451	8.46964	5.64386
704	59.4624	0	1	1	0	132	215	15			64	65.0649	13	1.998	1	0	9.75906	2.59946
707	47.8336	0	1			82	145	11			50	44.5333	10			0.30103	12.3978	12.1062
712	91.7333	0	0		0	111	161	11			83.3333	84.5333	7			0.09691	6.54689	3
713	82.1889	0	1		1	272	300	13			50	60.5333	14			0.09691	12.353	5.52356
725	79.2606	0	0		1	142	163	10			58.3333	51.2	9			0		1.78588
732	60.5078	0	1	1	0	324	548	12	20	7	45.8333	57.8667		7.42587	1	1.77815	11.581	6.96578
733	63.1183	0	0	1		101	112	13	28	15	45.8333	49.8667	15	39.914	0	-0.09691	11.4097	4
734	71.063	0	0		1	118	130	10			54.1667	48.5333	11			0.20412		5.32193
737	72.6468	0	1	1		125	142	9	26	11	45.8333	44.5333	10	20.8204	1	-0.09691	10.0627	2.80735
753	66.8071	0	1	1		103	184	10	25	14	50	67.2	6	0	0	0.09691	11.3261	3.16993
761	50.9929	0	0	0		841	877	12	25	12	70.8333	61.8667	1			1.77815	10.8182	5.08746
767	37.34	1	1	1	1	147	175	10			67.3333	68.961	9	21.0918	1	0	10.3415	10.3476
773	72.7903	0	0	1		129	163	10	29	15	83.3333	96.5333	9	31.8184		0.30103	6.48382	3.90689
778	47.5844	0	0	1	1	137	149	12	28	15	79.1667	60.5333	12	24.3348	1	0.09691	10.5713	5.70044
786	97.2727	0	0	1	1	100	106	12	27	11	54	62.4675	12	4.90343		0	8.71596	3.16993
795	90.5803	0	0	1		104	147	12			70.8333	60.5333	13	5.6089	0	0.09691	5.40939	4.80735
806	47.0417	0	0	1	0	104	120	13	29	15	54.1667	47.2	10	35.5676		0.20412	12.2812	7.21917
809	53.563	0	0	1	0	119	300	7			50	49.8667	10	0	1	0.09691	6.77479	3.90689
811	53.4021	0	1	1		141	171	10	28	12	20.8333	35.2	10	4.70231	0	0.20412		8.37069
812	90.9948	0	0	1	1	237	232	10	24	12	41.6667	59.2	1	4.70071	0	0.69897	9.5265	4.9542
815	41.8615	1	0		1	300	300	13			75	73.8667	7			1	10.9625	3.70044
819	86.9721	0	0		0	75	85	12			60.6667	66.3636	14			-0.09691	8.62388	1.58496
830	91.9655	0	0		1	97	116	11			20.6667		12			1.5563		0.985645
834	77.4414	0	1		0	92	93	9			62.5	56.5333	13			0		3.58496
838	63.9582	0	0		1	193	291	10			37.5	35.2	12			0.20412		3.32193
842	37.5697	1	1	1	0	119	104	13			50	49.8667	13	0	0	0.09691	10.1157	3.16993
860	91.4554	0	1	1	0	76	153	11			45.8333	45.8667	8	9.77314	1	0		3.16993
870	57.8161	0	0	1	0	141	140	12			60.6667	63.7662	10	10.47	1	0	10.3691	6.22882
883	93.8998	0	0	0	0	91	102	14			50.6667	49.4805	10	7.14286	0	0	9.47066	3.16993
891	92.1618	0	1		1	114	103	10			57.3333	61.1688	12			0.20412		3.58496
895	95.4563	0	0	0	0	114	113	8			57.3333	68.961	11	11.607	0	0.20412	4.42626	3.32193
900	60.4279	0	0	1		130	113	12	24	10	45.8333	39.2	12	1.111	0	0	11.7183	1
908	68.8199	0	1		1			9			50	68.5333				0.498311	12.5991	5.55459
909	81.5193	0	1		0	109	101	13			45.8333	48.5333	7			0		1.58496
918	84.8719	0	1	1	0	99	136	13	24	4	62.5	65.8667	10			0.20412	11.3194	1.58496
925	84.5811	0	0	1		570	660	11	23	9	20.8333	49.8667	9	11.2113	0	0.69897	9.73386	3.80735
936	92.3148	0	0	1		144	123	12	24	10	37.5	35.2	11	13.5935	1	0	9.87267	3.70044
938	104.038	0	0	0	0	110	95	12	27	12	44	49.4805	7	1.332	1	0	12.1311	2.80735
939	55.2094	0	0	1	1	81	89	11			45.8333	52.5333	11	25.0096	0	0.09691	8.34207	1.58496
971	91.8153	0	0	0		170	187	14	28	11	41.6667	41.8667	6	5.33686	0	0.498311	10.168	3.39593
981	38.1537	1	1	1	1	119	81	10			44	46.8831	8	24.5859	1	0.20412	11.7779	4.70044
986	92.7672	0	0		1		244	14			33.3333	52.5333	3			0.09691	10.4762	8.77479
988	91.2981	0	1	1	1	99	156	10			50	60.5333	10	2.331	1	0.09691	11.0324	3.45943
1003	93.0886	0	0	1		85	91	9	28	12	44.0625	33.2099	12	8.42657	1	0.20412	7.54303	3.32193
1009	72.6579	0	0	0	0	95	92	12	28	13	50.6667	49.4805	13			0.09691	-1	3
1023	100.747	0	0			73	69	11			47.3333	52.0779	7			0	10.9088	2.32193
1029	87.8626	0	1	1		173	190	12	29	13	137.5	9.86667	11			0		3
1033	18.7357	1	1			157	239	8			34	35.1948	12			0	9.18115	8.70044
1037	88.6787	0	0	0	0	78	84	10	26	11	47.3333	54.6753	7	1.777	0	0	7.59619	2.88897
1038	58.0276	0	0		0	102	110	5			47.3333	41.6883	13			0		2
1044	92.5385	0	0	0	1	139	125	13	27	12	34	35.1948	12	2.664	1	0.20412	6.01123	3
1046	91.9655	0	1	0	0	109	94	12	27	13	37.3333	52.0779	14	19.5714	0	0.09691	7.41363	2.58496
1048	93.8525	0	0			93	86	12			45.8333	60.5333	12			0.39794		1.58496
1058	87.724	0	1			150	161	10			62.5	61.8667	5			0.20412	10.2294	6.22882
1059	44.3632	1	0	1		99	120	12			58.3333	65.8667	13	6.7199	1	0.20412	2.16993	2.58496
1060	10.9524	1	1	1	1	274	273	12			54.1667	55.2	13	10.194	0	0.498311	11.3617	9.46761
1061	54.7679	0	0	0		95	141	10	22	9	45.8333	43.2	11	31.4294	0	1.77815	10.2615	3.16993
1064	58.1295	0	0	1	1	94	96	7			57.3333	61.1688	12	13.2539	0	0.09691	8.71253	3.70044

## Sheet: FIG.2A-B
ID	Medalist	total_brain	frontal	parietal	occipital	temporal	Alz_Ds_sig	deep_GM	total_gray_matter	Intracranial Volume	hippocampus	total_white_matter	age
2	1	960.56	137.706	99.386	43.015	97.054	59.8818	30.5674	559.618	985.79	7.1228	400.942	69
7	1	1034.38	140.2	101.68	42.645	107.36	63.2083	32.5038	582.409	1006.75	7.2093	451.97	72
28	1	828.205	119.146	80.582	38.372	80.71	48.0122	28.938	485.742	810.251	6.9322	342.463	66
35	1	902.961	131.832	100.696	45.881	95.515	61.6593	29.8185	551.766	1021.49	7.5163	351.195	62
52	1	947.471	141.516	105.047	48.532	100.343	63.867	31.3641	558.091	1080.6	7.82	389.38	75
58	1	950.578	158.261	98.517	39.165	97.421	60.1641	30.0619	580.783	1039.27	7.2751	369.795	73
61	1	1058.19	186.062	115.111	56.755	113.055	72.9925	32.1144	671.933	1243.13	8.7555	386.26	77
67	1	1017.21	148.203	98.037	46.637	98.764	60.1749	32.8851	576.068	1129.42	7.9159	441.138	64
75	1	965.437	138.433	100.079	43.629	96.411	62.4999	33.5554	555.264	1030.28	7.4329	410.173	70
93	1	998.912	157.507	91.392	53.633	93.151	61.1451	29.0004	578.439	1031.55	7.7081	420.473	81
96	1	857.407	133.175	84.252	39.495	81.652	50.3524	28.9495	500.694	918.491	5.9604	356.713	79
122	1	949.022	133.235	94.863	43.79	95.872	62.0685	34.8918	552.301	903.459	8.1315	396.721	64
138	1	919.914	131.151	93.13	44.448	90.025	60.6257	26.8291	519.566	915.142	7.4497	400.348	70
177	1	947.902	154.587	98.195	41.518	89.477	57.4638	31.6903	547.036	1089.9	6.2118	400.866	78
213	1	919.79	137.282	88.451	42.32	90.366	57.8352	29.5556	547.045	1098.22	6.4772	372.745	75
224	1	878.144	133.201	93.976	38.694	89.055	58.2872	26.138	525.633	914.456	7.3922	352.511	73
252	1	1023.34	150.304	98.304	51.88	107.339	67.022	32.1166	604.036	1049.84	7.869	419.306	69
259	1	1096.68	149.955	105.402	45.162	102.66	64.1845	34.7844	595.893	1125.01	8.1435	500.787	78
266	1	972.336	156.325	76.442	48.561	100.059	55.0272	27.6227	579.507	1028	7.8872	392.829	69
325	1	892.777	137.622	97.161	44.851	89.672	62.0158	28.2067	535.508	952.384	8.0558	357.269	71
365	1	1055.45	164.076	111.545	54.419	104.549	68.0001	34.4263	643.661	1020.63	8.5031	411.785	65
371	1	916.756	130.393	97.923	37.099	88.429	62.1742	30.0361	528.218	997.954	7.3332	388.538	71
394	1	1005.86	163.79	95.321	45.116	101.552	60.7868	30.1532	592.681	1178.49	8.1748	413.179	75
400	1	959.927	133.176	97.871	44.675	84.378	57.9107	30.9774	540.582	1003.19	7.1437	419.345	67
401	1	1087.48	167.484	84.837	49.332	111.082	62.7813	33.8766	623.03	1048.42	8.3813	464.454	61
402	1	1124.27	145.342	106.387	52.134	102.686	67.9914	33.1579	607.492	1103.44	8.1374	516.776	66
403	1	930.221	133.464	94.393	41.366	90.117	59.2758	30.8353	529.951	907.542	7.2288	400.27	66
417	1	1103.82	171.195	113.389	59.06	98.325	66.2113	30.8524	625.268	1707.31	6.6133	478.549	77
459	1	964.707	142.834	102.913	43.32	93.747	62.7488	32.1104	567.317	1196.9	7.2608	397.39	86
472	1	898.218	141.546	88.351	39.309	91.223	56.253	28.8689	533.482	958.716	6.928	364.736	79
475	1	989.784	150.3	98.794	48.595	103.291	63.7577	31.4152	582.267	1142.1	7.1297	407.517	72
479	1	955.237	142.332	98.276	43.829	96.512	61.581	26.5189	556.068	1196.16	8.267	399.169	74
483	1	1045.69	139.493	98.267	49.699	98.428	65.3134	31.0516	583.691	1040.65	8.0204	462.001	77
503	1	886.823	134.78	71.457	36.02	83.876	46.7371	29.8092	493.443	902.631	6.6791	393.38	80
506	1	976.479	136.157	96.428	42.173	93.199	60.6485	32.9095	556.293	1422.43	7.9155	420.186	70
578	1	1186.61	165.707	125.985	50.923	108.462	76.4107	30.6529	647.917	1948.57	7.5127	538.696	80
590	1	761.715	126.35	76.823	36.662	71.26	48.2687	26.5421	470.727	859.906	6.0797	290.988	78
626	1	917.657	139.259	92.942	45.198	88.37	56.25	25.9184	535.479	926.469	6.137	382.178	68
732	1	746.756	121.215	81.561	32.512	70.816	48.5002	25.312	444.947	1131.5	5.0242	301.809	88
773	1	898.793	136.899	89.605	36.217	85.662	54.7343	28.6545	507.917	975.014	6.7243	390.876	71
786	1	1037.32	148.278	103.311	44.526	97.129	65.5474	33.9215	601.41	1026.79	7.5474	435.905	68
806	1	1097.46	163.605	101.63	57.073	113.695	68.164	32.9216	637.415	1133.26	8.239	460.05	79
812	1	831.526	134.856	90.935	34.725	86.526	55.3485	26.79	515.443	1380.15	5.9375	316.083	84
900	1	1147.45	147.018	97.459	50.257	105.711	67.0366	32.1143	594.461	1148.82	8.6746	552.994	74
918	1	1144.23	180.815	130.408	56.509	117.429	77.9281	35.4607	691.386	1223.87	8.8261	452.847	77
938	1	1103.21	155.631	99.827	53.957	106.323	64.1823	35.6066	624.327	1090.88	7.7263	478.883	67
1003	1	1146.47	182.032	117.712	51.57	110.978	69.216	32.1311	665.57	1213.68	7.801	480.903	69
1009	1	861.137	134.982	85.61	40.049	84.699	54.3459	25.8057	513.392	854.284	7.0899	347.745	66
1037	1	1025.32	152.313	113.632	46.75	99.344	70.2679	30.9127	599.431	1010.29	8.1939	425.887	68
1044	1	845.845	120.828	91.65	44.709	87.448	56.2568	24.094	503.181	841.052	6.1928	342.664	65
1046	1	1110.85	153.31	104.168	50.298	104.498	61.0923	33.4487	599.655	1122.69	7.8403	511.194	67
1061	1	1002.29	148.394	107.608	46.346	96.68	63.5688	35.0291	589.665	1167.63	7.9888	412.627	74
1108	0	1084.56	145.901	109.34	52.074	112.005	72.1542	36.4865	616.916	1066.8	7.7652	467.64	77
1110	0	940.304	133.999	101.861	48.949	87.967	60.4233	29.0671	533.159	903.711	6.5903	407.145	73
1111	0	1059.13	136.293	106.557	51.396	98.967	67.6098	32.6505	569.121	1190.52	8.3548	490.005	75
1112	0	808.456	115.685	76.146	44.71	74.908	50.51	28.4933	474.13	786.203	7.615	334.326	71
1113	0	1050.19	153.86	103.788	48.737	90.075	62.059	37.4635	586.192	955.992	7.164	463.998	66
1114	0	979.442	158.975	98.419	52.044	101.14	59.7479	29.1059	592.229	1037.21	6.6419	387.213	66
1115	0	970.296	143.724	92.82	47.524	97.699	58.9227	30.7013	558.98	891.109	8.1477	411.316	63
1116	0	1124.43	152.415	111.876	52.354	107.347	69.725	37.0543	631.493	1159.4	8.087	492.941	78
1119	0	835.571	113.293	87.641	48.156	78.368	55.0426	29.2963	496.953	799.227	6.2596	338.618	73
1120	0	941.96	132.399	98.1	40.202	88.384	57.883	31.8196	518.411	938.314	6.467	423.549	73
1121	0	931.836	149.052	89.039	46.651	94.705	61.856	29.9505	557.044	877.486	8.889	374.792	50
1123	0	1038.32	143.533	96.833	49.464	93.901	63.2826	35.1224	585.012	1220.33	7.4446	453.303	83
1127	0	933.195	133.388	95.016	44.329	86.613	60.2839	29.9118	522.408	843.545	6.4699	410.787	74
1128	0	976.628	163.504	82.492	47.325	99.148	55.5641	32.7938	579.624	991.684	7.6171	397.004	71
1130	0	1034.13	140.317	116.337	47.339	106.014	70.2151	33.2729	587.335	929.405	8.2261	446.798	58
1132	0	1034.08	147.737	89.868	50.631	96.175	62.0295	37.6514	589.553	967.29	7.1545	444.525	76
1133	0	1140.85	162.74	116.436	47.758	111.897	72.2434	35.4264	648.347	1105.17	9.0084	492.5	65
1184	0	902.857	137.378	83.953	40.419	88.709	54.1408	33.2088	528.976	850.322	8.2918	373.881	73
1198	0	1004.43	144.846	106.152	43.682	91.995	62.8848	32.0573	573.539	958.074	7.5178	430.895	63
1205	0	1008.93	137.959	90.336	40.524	102.184	58.8318	33.4641	558.89	959.917	8.1448	450.036	71

## Sheet: FIG.2C
ID	total_brain	frontal	parietal	occipital	temporal	Alz_Ds_sig	deep_GM	total_gray_matter	Intracranial Volume	hippocampus	total_white_matter	Psychomotor Skill (D)	Psychomotor Skill (ND)	Working Memory	Global Cognition (Total)	Global Cognition (MIS)	Delayed Recall	Immediate Recall	Executive Function
2	960.56	137.706	99.386	43.015	97.054	59.8818	30.5674	559.618	985.79	7.1228	400.942	128	105	12	27	14	67.3333	71.5584	10
7	1034.38	140.2	101.68	42.645	107.36	63.2083	32.5038	582.409	1006.75	7.2093	451.97	117	121	12	25	11	50	49.8667	7
28	828.205	119.146	80.582	38.372	80.71	48.0122	28.938	485.742	810.251	6.9322	342.463	111	132	12	27	15	50.6667	55.974	12
35	902.961	131.832	100.696	45.881	95.515	61.6593	29.8185	551.766	1021.49	7.5163	351.195	133	163	14	30	15	70.6667	78.0519	10
52	947.471	141.516	105.047	48.532	100.343	63.867	31.3641	558.091	1080.6	7.82	389.38	153	175	6	24	2	20.8333	41.8667	7
58	950.578	158.261	98.517	39.165	97.421	60.1641	30.0619	580.783	1039.27	7.2751	369.795	130	115	11	28	14	50	49.8667	13
61	1058.19	186.062	115.111	56.755	113.055	72.9925	32.1144	671.933	1243.13	8.7555	386.26			14		15	54.1667	55.2
67	1017.21	148.203	98.037	46.637	98.764	60.1749	32.8851	576.068	1129.42	7.9159	441.138	132	140	10	26	14	24	24.8052	10
75	965.437	138.433	100.079	43.629	96.411	62.4999	33.5554	555.264	1030.28	7.4329	410.173	111	110	11	26	12	47.3333	59.8701	11
93	998.912	157.507	91.392	53.633	93.151	61.1451	29.0004	578.439	1031.55	7.7081	420.473	165	136	14	26	10	33.3333	39.2	13
96	857.407	133.175	84.252	39.495	81.652	50.3524	28.9495	500.694	918.491	5.9604	356.713	136		14	23	12	33.3333	47.2	10
122	949.022	133.235	94.863	43.79	95.872	62.0685	34.8918	552.301	903.459	8.1315	396.721	103	103	11	27	12	24	42.987	13
138	919.914	131.151	93.13	44.448	90.025	60.6257	26.8291	519.566	915.142	7.4497	400.348	137	104	16	25	10	33.3333	51.2	14
177	947.902	154.587	98.195	41.518	89.477	57.4638	31.6903	547.036	1089.9	6.2118	400.866	135	160	9	26	12	29.1667	37.8667	0
213	919.79	137.282	88.451	42.32	90.366	57.8352	29.5556	547.045	1098.22	6.4772	372.745	159	190	13	27	13	45.8333	43.2	10
224	878.144	133.201	93.976	38.694	89.055	58.2872	26.138	525.633	914.456	7.3922	352.511	114	145	6	29	14	79.1667	75.2	11
252	1023.34	150.304	98.304	51.88	107.339	67.022	32.1166	604.036	1049.84	7.869	419.306	91	90	10	27	11	54	53.3766	12
259	1096.68	149.955	105.402	45.162	102.66	64.1845	34.7844	595.893	1125.01	8.1435	500.787	102	97	10	26	12	37.5	47.2	12
266	972.336	156.325	76.442	48.561	100.059	55.0272	27.6227	579.507	1028	7.8872	392.829	119	125	9	26		24	37.7922	10
325	892.777	137.622	97.161	44.851	89.672	62.0158	28.2067	535.508	952.384	8.0558	357.269	87	83	11	26	9	54.1667	63.2	13
365	1055.45	164.076	111.545	54.419	104.549	68.0001	34.4263	643.661	1020.63	8.5031	411.785	113	104	5	24	8	37.3333	30	5
371	916.756	130.393	97.923	37.099	88.429	62.1742	30.0361	528.218	997.954	7.3332	388.538	103	102	14	30	15	75	91.2	13
394	1005.86	163.79	95.321	45.116	101.552	60.7868	30.1532	592.681	1178.49	8.1748	413.179	0	0	1	28	15	54.1667	52.5333	12
400	959.927	133.176	97.871	44.675	84.378	57.9107	30.9774	540.582	1003.19	7.1437	419.345	100	175	9	27	15	67.3333	67.6623	13
401	1087.48	167.484	84.837	49.332	111.082	62.7813	33.8766	623.03	1048.42	8.3813	464.454	98	109	12	26	7	64	57.2727	11
402	1124.27	145.342	106.387	52.134	102.686	67.9914	33.1579	607.492	1103.44	8.1374	516.776	104	119	16	28	13	40.6667	40.3896	13
403	930.221	133.464	94.393	41.366	90.117	59.2758	30.8353	529.951	907.542	7.2288	400.27	90	114	8	24	7	20.6667	-3.76623	10
417	1103.82	171.195	113.389	59.06	98.325	66.2113	30.8524	625.268	1707.31	6.6133	478.549	184	724	10	23	7	20.8333	25.8667	8
459	964.707	142.834	102.913	43.32	93.747	62.7488	32.1104	567.317	1196.9	7.2608	397.39	121	134	14	25	12	58.3333	59.2	1
472	898.218	141.546	88.351	39.309	91.223	56.253	28.8689	533.482	958.716	6.928	364.736			10	27	14	62.5	49.8667	14
475	989.784	150.3	98.794	48.595	103.291	63.7577	31.4152	582.267	1142.1	7.1297	407.517	222	543	14	26	14	79.1667	80.5333	13
479	955.237	142.332	98.276	43.829	96.512	61.581	26.5189	556.068	1196.16	8.267	399.169	120	194	10	29	15	50	44.5333	10
483	1045.69	139.493	98.267	49.699	98.428	65.3134	31.0516	583.691	1040.65	8.0204	462.001	87	151	10	26	11	37.5	43.2	12
503	886.823	134.78	71.457	36.02	83.876	46.7371	29.8092	493.443	902.631	6.6791	393.38	146	151	11	29	15	75	68.5333	13
506	976.479	136.157	96.428	42.173	93.199	60.6485	32.9095	556.293	1422.43	7.9155	420.186	181	176	5	24	12	58.3333	53.8667	5
578	1186.61	165.707	125.985	50.923	108.462	76.4107	30.6529	647.917	1948.57	7.5127	538.696	345		10	26	9	33.3333	35.2	9
590	761.715	126.35	76.823	36.662	71.26	48.2687	26.5421	470.727	859.906	6.0797	290.988	364	632	15	24	12	50	47.2	5
626	917.657	139.259	92.942	45.198	88.37	56.25	25.9184	535.479	926.469	6.137	382.178	111	118	11	25	11	27.3333	32.5974	9
732	746.756	121.215	81.561	32.512	70.816	48.5002	25.312	444.947	1131.5	5.0242	301.809	324	548	12	20	7	45.8333	57.8667
773	898.793	136.899	89.605	36.217	85.662	54.7343	28.6545	507.917	975.014	6.7243	390.876	129	163	10	29	15	83.3333	96.5333	9
786	1037.32	148.278	103.311	44.526	97.129	65.5474	33.9215	601.41	1026.79	7.5474	435.905	100	106	12	27	11	54	62.4675	12
806	1097.46	163.605	101.63	57.073	113.695	68.164	32.9216	637.415	1133.26	8.239	460.05	104	120	13	29	15	54.1667	47.2	10
812	831.526	134.856	90.935	34.725	86.526	55.3485	26.79	515.443	1380.15	5.9375	316.083	237	232	10	24	12	41.6667	59.2	1
900	1147.45	147.018	97.459	50.257	105.711	67.0366	32.1143	594.461	1148.82	8.6746	552.994	130	113	12	24	10	45.8333	39.2	12
918	1144.23	180.815	130.408	56.509	117.429	77.9281	35.4607	691.386	1223.87	8.8261	452.847	99	136	13	24	4	62.5	65.8667	10
938	1103.21	155.631	99.827	53.957	106.323	64.1823	35.6066	624.327	1090.88	7.7263	478.883	110	95	12	27	12	44	49.4805	7
1003	1146.47	182.032	117.712	51.57	110.978	69.216	32.1311	665.57	1213.68	7.801	480.903	85	91	9	28	12	44.0625	33.2099	12
1009	861.137	134.982	85.61	40.049	84.699	54.3459	25.8057	513.392	854.284	7.0899	347.745	95	92	12	28	13	50.6667	49.4805	13
1037	1025.32	152.313	113.632	46.75	99.344	70.2679	30.9127	599.431	1010.29	8.1939	425.887	78	84	10	26	11	47.3333	54.6753	7
1044	845.845	120.828	91.65	44.709	87.448	56.2568	24.094	503.181	841.052	6.1928	342.664	139	125	13	27	12	34	35.1948	12
1046	1110.85	153.31	104.168	50.298	104.498	61.0923	33.4487	599.655	1122.69	7.8403	511.194	109	94	12	27	13	37.3333	52.0779	14
1061	1002.29	148.394	107.608	46.346	96.68	63.5688	35.0291	589.665	1167.63	7.9888	412.627	95	141	10	22	9	45.8333	43.2	11

## Sheet: FIG.2D
ID	total_brain	frontal	parietal	occipital	temporal	Alz_Ds_sig	deep_GM	total_gray_matter	Intracranial Volume	hippocampus	total_white_matter	Psychomotor Skill (D)	Psychomotor Skill (ND)	Working Memory	Global Cognition (Total)	Global Cognition (MIS)	Delayed Recall	Immediate Recall	Executive Function
1108	1084.56	145.901	109.34	52.074	112.005	72.1542	36.4865	616.916	1066.8	7.7652	467.64	96	90	10	26	12	37.5	44.5333	15
1110	940.304	133.999	101.861	48.949	87.967	60.4233	29.0671	533.159	903.711	6.5903	407.145	80.86	76.12	13	29	14	83.3333	72.5333	13
1111	1059.13	136.293	106.557	51.396	98.967	67.6098	32.6505	569.121	1190.52	8.3548	490.005	79	122	12	27	12	66.6667	65.8667	12
1112	808.456	115.685	76.146	44.71	74.908	50.51	28.4933	474.13	786.203	7.615	334.326	106.35	95.88	10	29	15	66.6667	44.5333	8
1113	1050.19	153.86	103.788	48.737	90.075	62.059	37.4635	586.192	955.992	7.164	463.998	79	73	10	29	14	50.6667	53.3766	12
1114	979.442	158.975	98.419	52.044	101.14	59.7479	29.1059	592.229	1037.21	6.6419	387.213	120	97	9	29	13	37.3333	33.8961	12
1115	970.296	143.724	92.82	47.524	97.699	58.9227	30.7013	558.98	891.109	8.1477	411.316	66	58	7	29	14	64	67.6623	13
1116	1124.43	152.415	111.876	52.354	107.347	69.725	37.0543	631.493	1159.4	8.087	492.941	75	87	12	29	12	58.3333	44.5333	10
1119	835.571	113.293	87.641	48.156	78.368	55.0426	29.2963	496.953	799.227	6.2596	338.618	95	91	14	29	14	50	47.2	13
1120	941.96	132.399	98.1	40.202	88.384	57.883	31.8196	518.411	938.314	6.467	423.549	84	89	12	30	15	70.8333	67.2	13
1121	931.836	149.052	89.039	46.651	94.705	61.856	29.9505	557.044	877.486	8.889	374.792	104	88	15	26	11	62.8125	61.6049	4
1123	1038.32	143.533	96.833	49.464	93.901	63.2826	35.1224	585.012	1220.33	7.4446	453.303	94	117	12	21	10	54.1667	40.5333	8
1127	933.195	133.388	95.016	44.329	86.613	60.2839	29.9118	522.408	843.545	6.4699	410.787	84	73	12	27	14	66.6667	77.8667	11
1128	976.628	163.504	82.492	47.325	99.148	55.5641	32.7938	579.624	991.684	7.6171	397.004	80.17	77.93		30	15	83.3333	61.8667	14
1130	1034.13	140.317	116.337	47.339	106.014	70.2151	33.2729	587.335	929.405	8.2261	446.798	96	132	13	30	15	59.6875	60.3704	11
1132	1034.08	147.737	89.868	50.631	96.175	62.0295	37.6514	589.553	967.29	7.1545	444.525	91.29	122		30	14	58.3333	43.2
1133	1140.85	162.74	116.436	47.758	111.897	72.2434	35.4264	648.347	1105.17	9.0084	492.5	81	97	11		12	50.6667	52.0779	13
1184	902.857	137.378	83.953	40.419	88.709	54.1408	33.2088	528.976	850.322	8.2918	373.881	74.1	88.16	14	29	14	54.1667	65.8667	16
1198	1004.43	144.846	106.152	43.682	91.995	62.8848	32.0573	573.539	958.074	7.5178	430.895	89	124	10	30	15	57.3333	59.8701	12
1205	1008.93	137.959	90.336	40.524	102.184	58.8318	33.4641	558.89	959.917	8.1448	450.036	84	110	10	25	11	70.8333	63.2	11

## Sheet: FIG.3A
ID	total_brain	frontal	parietal	occipital	temporal	Alz_Ds_sig	deep_GM	total_gray_matter	Intracranial Volume	hippocampus	total_white_matter	Diabetes Duration	Smoker	Age	Exercise	Female	Education	Age at Diagnosis
2	960.56	137.706	99.386	43.015	97.054	59.8818	30.5674	559.618	985.79	7.1228	400.942	63	0	69	1	1	3	6
7	1034.38	140.2	101.68	42.645	107.36	63.2083	32.5038	582.409	1006.75	7.2093	451.97	62	1	72	1	0	3	10
28	828.205	119.146	80.582	38.372	80.71	48.0122	28.938	485.742	810.251	6.9322	342.463	60	0	66	0	1	1	6
35	902.961	131.832	100.696	45.881	95.515	61.6593	29.8185	551.766	1021.49	7.5163	351.195	61	0	62	1	1	4	1
52	947.471	141.516	105.047	48.532	100.343	63.867	31.3641	558.091	1080.6	7.82	389.38	67	0	75	0	0	2	8
58	950.578	158.261	98.517	39.165	97.421	60.1641	30.0619	580.783	1039.27	7.2751	369.795	64	1	73	1	1	4	9
61	1058.19	186.062	115.111	56.755	113.055	72.9925	32.1144	671.933	1243.13	8.7555	386.26	65	0	77	1	0	3	12
67	1017.21	148.203	98.037	46.637	98.764	60.1749	32.8851	576.068	1129.42	7.9159	441.138	61	0	64	0	1	2	3
75	965.437	138.433	100.079	43.629	96.411	62.4999	33.5554	555.264	1030.28	7.4329	410.173	61	0	70	1	1	3	9
93	998.912	157.507	91.392	53.633	93.151	61.1451	29.0004	578.439	1031.55	7.7081	420.473	68	1	81	1	0	2	13
96	857.407	133.175	84.252	39.495	81.652	50.3524	28.9495	500.694	918.491	5.9604	356.713	70	0	79	0	1	2	9
122	949.022	133.235	94.863	43.79	95.872	62.0685	34.8918	552.301	903.459	8.1315	396.721	62	0	64	1	1	1	2
138	919.914	131.151	93.13	44.448	90.025	60.6257	26.8291	519.566	915.142	7.4497	400.348	59	0	70	1	1	4	11
177	947.902	154.587	98.195	41.518	89.477	57.4638	31.6903	547.036	1089.9	6.2118	400.866	59	1	78	1	1	4	19
213	919.79	137.282	88.451	42.32	90.366	57.8352	29.5556	547.045	1098.22	6.4772	372.745	68	1	75	1	0	3	7
224	878.144	133.201	93.976	38.694	89.055	58.2872	26.138	525.633	914.456	7.3922	352.511	59	1	73	1	1	1	14
252	1023.34	150.304	98.304	51.88	107.339	67.022	32.1166	604.036	1049.84	7.869	419.306	60	0	69	1	0	3	9
259	1096.68	149.955	105.402	45.162	102.66	64.1845	34.7844	595.893	1125.01	8.1435	500.787	61	1	78	1	0	3	17
266	972.336	156.325	76.442	48.561	100.059	55.0272	27.6227	579.507	1028	7.8872	392.829	66	1	69	1	0	3	3
325	892.777	137.622	97.161	44.851	89.672	62.0158	28.2067	535.508	952.384	8.0558	357.269	59	0	71	0	1	4	12
365	1055.45	164.076	111.545	54.419	104.549	68.0001	34.4263	643.661	1020.63	8.5031	411.785	56	0	65	1	0	4	9
371	916.756	130.393	97.923	37.099	88.429	62.1742	30.0361	528.218	997.954	7.3332	388.538	57	0	71	1	1	3	14
394	1005.86	163.79	95.321	45.116	101.552	60.7868	30.1532	592.681	1178.49	8.1748	413.179	61	0	75	0	0	4	14
400	959.927	133.176	97.871	44.675	84.378	57.9107	30.9774	540.582	1003.19	7.1437	419.345	53	1	67	1	1	3	14
401	1087.48	167.484	84.837	49.332	111.082	62.7813	33.8766	623.03	1048.42	8.3813	464.454	51	0	61	1	0	5	10
402	1124.27	145.342	106.387	52.134	102.686	67.9914	33.1579	607.492	1103.44	8.1374	516.776	54	0	66	1	0	5	12
403	930.221	133.464	94.393	41.366	90.117	59.2758	30.8353	529.951	907.542	7.2288	400.27	53	1	66	1	0	2	13
417	1103.82	171.195	113.389	59.06	98.325	66.2113	30.8524	625.268	1707.31	6.6133	478.549	73	1	77	1	0	3	4
459	964.707	142.834	102.913	43.32	93.747	62.7488	32.1104	567.317	1196.9	7.2608	397.39	76	1	86	0	0	3	10
472	898.218	141.546	88.351	39.309	91.223	56.253	28.8689	533.482	958.716	6.928	364.736	75	0	79	1	1	2	4
475	989.784	150.3	98.794	48.595	103.291	63.7577	31.4152	582.267	1142.1	7.1297	407.517	67	1	72	1	0	4	5
479	955.237	142.332	98.276	43.829	96.512	61.581	26.5189	556.068	1196.16	8.267	399.169	68	1	74	1	0	3	6
483	1045.69	139.493	98.267	49.699	98.428	65.3134	31.0516	583.691	1040.65	8.0204	462.001	69	0	77	1	0	3	8
503	886.823	134.78	71.457	36.02	83.876	46.7371	29.8092	493.443	902.631	6.6791	393.38	67	0	80	1	1	3	13
506	976.479	136.157	96.428	42.173	93.199	60.6485	32.9095	556.293	1422.43	7.9155	420.186	66	0	70	0	0		4
578	1186.61	165.707	125.985	50.923	108.462	76.4107	30.6529	647.917	1948.57	7.5127	538.696	68	1	80	1	0	1	12
590	761.715	126.35	76.823	36.662	71.26	48.2687	26.5421	470.727	859.906	6.0797	290.988	75	0	78	0	1	1	3
626	917.657	139.259	92.942	45.198	88.37	56.25	25.9184	535.479	926.469	6.137	382.178	66	0	68	1	1	2	2
732	746.756	121.215	81.561	32.512	70.816	48.5002	25.312	444.947	1131.5	5.0242	301.809	71		88	1	1	1	17
773	898.793	136.899	89.605	36.217	85.662	54.7343	28.6545	507.917	975.014	6.7243	390.876	64	0	71	1	1	3	7
786	1037.32	148.278	103.311	44.526	97.129	65.5474	33.9215	601.41	1026.79	7.5474	435.905	64	0	68	1	1	4	4
806	1097.46	163.605	101.63	57.073	113.695	68.164	32.9216	637.415	1133.26	8.239	460.05	64	1	79	1	0	4	15
812	831.526	134.856	90.935	34.725	86.526	55.3485	26.79	515.443	1380.15	5.9375	316.083	64	0	84	1	1	3	20
900	1147.45	147.018	97.459	50.257	105.711	67.0366	32.1143	594.461	1148.82	8.6746	552.994	64	1	74	1	0	4	10
918	1144.23	180.815	130.408	56.509	117.429	77.9281	35.4607	691.386	1223.87	8.8261	452.847	61	0	77	1	0	4	16
938	1103.21	155.631	99.827	53.957	106.323	64.1823	35.6066	624.327	1090.88	7.7263	478.883	65	0	67	1	0	4	2
1003	1146.47	182.032	117.712	51.57	110.978	69.216	32.1311	665.57	1213.68	7.801	480.903	61	0	69	1	0	4	8
1009	861.137	134.982	85.61	40.049	84.699	54.3459	25.8057	513.392	854.284	7.0899	347.745	61	0	66	0	1	3	5
1037	1025.32	152.313	113.632	46.75	99.344	70.2679	30.9127	599.431	1010.29	8.1939	425.887	61	0	68	1	0	3	7
1044	845.845	120.828	91.65	44.709	87.448	56.2568	24.094	503.181	841.052	6.1928	342.664	59	0	65	1	1	3	6
1046	1110.85	153.31	104.168	50.298	104.498	61.0923	33.4487	599.655	1122.69	7.8403	511.194	62	0	67	1	0	4	5
1061	1002.29	148.394	107.608	46.346	96.68	63.5688	35.0291	589.665	1167.63	7.9888	412.627	59	0	74	1	0	3	15

## Sheet: FIG.3B
ID	total_brain	frontal	parietal	occipital	temporal	Alz_Ds_sig	deep_GM	total_gray_matter	Intracranial Volume	hippocampus	total_white_matter	HbA1c	Life_Hypog	CV	TAR_250	TIR_70_180	TBR_70	CML	CEL	MGH1
2	960.56	137.706	99.386	43.015	97.054	59.8818	30.5674	559.618	985.79	7.1228	400.942	7.1	2	25.2381	3.33919	61.185	0.0251067	5.92504	4.94647	5.44014
7	1034.38	140.2	101.68	42.645	107.36	63.2083	32.5038	582.409	1006.75	7.2093	451.97	6.6	2	28.466	2.65465	70.0225	0.601052	4.36212	3.52734	3.947
28	828.205	119.146	80.582	38.372	80.71	48.0122	28.938	485.742	810.251	6.9322	342.463	6.3	0	33.2848	2.05304	85.5432	4.96151	3.61003	3.48325	4.49469
35	902.961	131.832	100.696	45.881	95.515	61.6593	29.8185	551.766	1021.49	7.5163	351.195	5.8	12	27.1357	0.664112	91.0089	0.842912	4.26876	3.68327	4.0358
52	947.471	141.516	105.047	48.532	100.343	63.867	31.3641	558.091	1080.6	7.82	389.38	6.3						5.05205	3.95482	6.1068
58	950.578	158.261	98.517	39.165	97.421	60.1641	30.0619	580.783	1039.27	7.2751	369.795	7.6	0	31.4351	8.77712	60.1578	1.08481	4.84057	4.02632	5.58011
61	1058.19	186.062	115.111	56.755	113.055	72.9925	32.1144	671.933	1243.13	8.7555	386.26	5.2	20					5.78885	4.7247	5.8284
67	1017.21	148.203	98.037	46.637	98.764	60.1749	32.8851	576.068	1129.42	7.9159	441.138	6.6	15					4.67755	3.60029	4.17703
75	965.437	138.433	100.079	43.629	96.411	62.4999	33.5554	555.264	1030.28	7.4329	410.173	7.3	0	36.2702	4.35005	76.8168	1.48414	4.59475	3.00804	5.09799
93	998.912	157.507	91.392	53.633	93.151	61.1451	29.0004	578.439	1031.55	7.7081	420.473	7.7	6	27.8567	2.08734	73.7709	0.576765	5.07627	4.04456	4.44355
96	857.407	133.175	84.252	39.495	81.652	50.3524	28.9495	500.694	918.491	5.9604	356.713	7.3	2	33.8602	1.42322	69.7378	6.44195	5.20285	4.06125	4.82544
122	949.022	133.235	94.863	43.79	95.872	62.0685	34.8918	552.301	903.459	8.1315	396.721	6.4	4	40.6914	11.456	60.1648	4.3956	4.39484	3.19259	5.3354
138	919.914	131.151	93.13	44.448	90.025	60.6257	26.8291	519.566	915.142	7.4497	400.348	6.8	3	35.9188	6.52886	68.9438	2.31913	5.35645	3.28011	3.76786
177	947.902	154.587	98.195	41.518	89.477	57.4638	31.6903	547.036	1089.9	6.2118	400.866	7	2	33.0182	5.82451	71.054	0.731215	4.51722	3.06144	4.00332
213	919.79	137.282	88.451	42.32	90.366	57.8352	29.5556	547.045	1098.22	6.4772	372.745	6.4	3					5.40252	4.54606	5.28138
224	878.144	133.201	93.976	38.694	89.055	58.2872	26.138	525.633	914.456	7.3922	352.511	7.6	44	38.2706	6.43701	64.0935	4.65175	4.95631	4.45855	4.62784
252	1023.34	150.304	98.304	51.88	107.339	67.022	32.1166	604.036	1049.84	7.869	419.306	6.9						4.87712	3.92569	4.79231
259	1096.68	149.955	105.402	45.162	102.66	64.1845	34.7844	595.893	1125.01	8.1435	500.787	5.3	5	24.7641	0.915751	94.6102	0.784929	4.84672	3.21209	4.73089
266	972.336	156.325	76.442	48.561	100.059	55.0272	27.6227	579.507	1028	7.8872	392.829	6.4	50	36.6377	4.31801	72.0345	3.63221	4.93971	3.97658	4.26478
325	892.777	137.622	97.161	44.851	89.672	62.0158	28.2067	535.508	952.384	8.0558	357.269	6.3	25	26.7427	0.560081	87.3982	2.08758	3.29316	2.98913	3.06757
365	1055.45	164.076	111.545	54.419	104.549	68.0001	34.4263	643.661	1020.63	8.5031	411.785	7.4	4	29.8901	8.78179	63.8554	0.107095	4.34786	3.86237	3.76229
371	916.756	130.393	97.923	37.099	88.429	62.1742	30.0361	528.218	997.954	7.3332	388.538	6.1	0					5.65697	4.31232	5.00434
394	1005.86	163.79	95.321	45.116	101.552	60.7868	30.1532	592.681	1178.49	8.1748	413.179	6.5		31.2434	2.47872	84.2263	1.07661	4.3509	3.20698	3.82405
400	959.927	133.176	97.871	44.675	84.378	57.9107	30.9774	540.582	1003.19	7.1437	419.345	7.6						3.6675	1.21277	3.66154
401	1087.48	167.484	84.837	49.332	111.082	62.7813	33.8766	623.03	1048.42	8.3813	464.454	6.5	0	21.52	0.189394	91.6667	0.0270563	4.23207	3.13712	3.64189
402	1124.27	145.342	106.387	52.134	102.686	67.9914	33.1579	607.492	1103.44	8.1374	516.776	7.3	1	33.763	9.71516	62.1058	1.04273	4.08671	3.31058	3.69014
403	930.221	133.464	94.393	41.366	90.117	59.2758	30.8353	529.951	907.542	7.2288	400.27	6.9		32.5623	7.18901	71.0824	0.403877	3.49532	2.69207	3.12607
417	1103.82	171.195	113.389	59.06	98.325	66.2113	30.8524	625.268	1707.31	6.6133	478.549	7						3.47347	1.41759	4.99632
459	964.707	142.834	102.913	43.32	93.747	62.7488	32.1104	567.317	1196.9	7.2608	397.39	7	3					7.24607	5.93971	7.55751
472	898.218	141.546	88.351	39.309	91.223	56.253	28.8689	533.482	958.716	6.928	364.736	7.2						5.50495	3.8947	4.22606
475	989.784	150.3	98.794	48.595	103.291	63.7577	31.4152	582.267	1142.1	7.1297	407.517	6.7	4	27.2122	0	81.04	1.69791	4.56953	3.02979	3.88883
479	955.237	142.332	98.276	43.829	96.512	61.581	26.5189	556.068	1196.16	8.267	399.169	7	30	32.8156	4.84594	59.4118	0.840336	5.04537	4.52993	4.3655
483	1045.69	139.493	98.267	49.699	98.428	65.3134	31.0516	583.691	1040.65	8.0204	462.001	5.4	5	32.7421	1.38462	89.4615	4.02564	4.31523	2.54875	4.15815
503	886.823	134.78	71.457	36.02	83.876	46.7371	29.8092	493.443	902.631	6.6791	393.38	8	5	34.7347	17.032	47.8215	0.132031	5.73936	4.68963	6.05984
506	976.479	136.157	96.428	42.173	93.199	60.6485	32.9095	556.293	1422.43	7.9155	420.186	7.5	6	44.7887	11.3392	71.415	1.64245	4.8319	3.99329	5.10528
578	1186.61	165.707	125.985	50.923	108.462	76.4107	30.6529	647.917	1948.57	7.5127	538.696	6.7	2					4.66669	3.63568	4.83897
590	761.715	126.35	76.823	36.662	71.26	48.2687	26.5421	470.727	859.906	6.0797	290.988	6.2	0					5.08341	4.10729	3.85873
626	917.657	139.259	92.942	45.198	88.37	56.25	25.9184	535.479	926.469	6.137	382.178	6.2	4	39.9693	3.73638	74.7016	6.85003	4.36912	2.53034	3.30831
732	746.756	121.215	81.561	32.512	70.816	48.5002	25.312	444.947	1131.5	5.0242	301.809	6.1		36.4605	3.83161	80.1361	3.25183	5.45202	4.19963	5.21298
773	898.793	136.899	89.605	36.217	85.662	54.7343	28.6545	507.917	975.014	6.7243	390.876	5.6	2					5.24262	4.33169	5.52038
786	1037.32	148.278	103.311	44.526	97.129	65.5474	33.9215	601.41	1026.79	7.5474	435.905	6.2	0					4.57077	3.43894	4.95848
806	1097.46	163.605	101.63	57.073	113.695	68.164	32.9216	637.415	1133.26	8.239	460.05	5.2	5					5.89866	4.9394	5.50415
812	831.526	134.856	90.935	34.725	86.526	55.3485	26.79	515.443	1380.15	5.9375	316.083	6.5	0	30.9352	0.312744	83.1118	5.55121	3.0661	2.7381	3.05376
900	1147.45	147.018	97.459	50.257	105.711	67.0366	32.1143	594.461	1148.82	8.6746	552.994	6.5	1	33.7604	4.01718	74.3305	1.36433	4.57411	3.35864	4.0472
918	1144.23	180.815	130.408	56.509	117.429	77.9281	35.4607	691.386	1223.87	8.8261	452.847	6.8						4.55607	3.77307	4.52818
938	1103.21	155.631	99.827	53.957	106.323	64.1823	35.6066	624.327	1090.88	7.7263	478.883	6.2	0	34.9711	0.542299	73.6714	8.27007	4.31064	3.27524	3.19709
1003	1146.47	182.032	117.712	51.57	110.978	69.216	32.1311	665.57	1213.68	7.801	480.903	7.3	6	36.0065	11.3388	52.0362	4.44504	5.1124	4.1549	4.8733
1009	861.137	134.982	85.61	40.049	84.699	54.3459	25.8057	513.392	854.284	7.0899	347.745	6.1		37.3171	3.29472	77.0656	6.48649	4.52633	3.07832	3.83216
1037	1025.32	152.313	113.632	46.75	99.344	70.2679	30.9127	599.431	1010.29	8.1939	425.887	5.3	6	38.7696	0.625313	75.3127	20.8604	3.56244	2.66898	3.39194
1044	845.845	120.828	91.65	44.709	87.448	56.2568	24.094	503.181	841.052	6.1928	342.664	6.7	2	30.4267	1.95109	80.9013	2.44573	4.6355	2.68131	4.39099
1046	1110.85	153.31	104.168	50.298	104.498	61.0923	33.4487	599.655	1122.69	7.8403	511.194	8	3					5.12199	4.14782	5.07061
1061	1002.29	148.394	107.608	46.346	96.68	63.5688	35.0291	589.665	1167.63	7.9888	412.627	6.8	1	40.2989	11.9684	62.083	1.93532	4.87581	4.18464	5.49607

[truncated: 36 more sheets: FIG.3C, FIG.3D, FIG.3E, FIG.4A-C, FIG.4D, FIG.5ABE, FIG.5C, FIG.6A, FIG.6B, FIG.6C, TABLE1_MEDALISTS_WITH_COG, TABLE1_MEDALISTS_WITH_BMRI, TABLE1_CONTROLS_WITH_BMRI, TABLE1_LONGITUDINAL_COG, TABLE1_DONORS_AT_LAST_VISIT, TABLE2, SUPPL.Table1_OVERALL_MEDALISTS, SUPPL.Table1_COGNITIVE_COHORT, SUPPL.Table1_BRAIN_MRI_COHORT, SUPPL.Table1_LONGITUDINAL_COG …]
